# Supplementary material for: [μ-3,3′-Bis(tri­hydro­bor­yl)[3]ferroceno­phane]bis­(chlorido­zirconocene)
Source: Acta Crystallogr Sect E Struct Rep Online. 2013 Sep 7;69(Pt 10):m534–5. doi: 10.1107/S1600536813023933 (PMC3790346; doi:10.1107/S1600536813023933)
Supplement: Supplementary file 1 [file e-69-0m534-sup1.cif]

##############################################################################
#                                                                            #
# This CIF contains the data in a paper accepted for publication in          #
# Acta Crystallographica Section E. It conforms to the requirements of       #
# Notes for Authors for Acta Crystallographica Section E, and has been       #
# peer reviewed under the auspices of the IUCr Commission on Journals.       #
#                                                                            #
# Full details of the Crystallographic Information File format               #
# are given in the paper "The Crystallographic Information File (CIF):       #
# a New Standard Archive File for Crystallography" by S. R. Hall, F. H.      #
# Allen and I. D. Brown [Acta Cryst. (1991), A47, 655-685].                  #
#                                                                            #
# The current version of the core CIF dictionary is obtainable from          #
# ftp://ftp.iucr.org/pub/cif_core.dic.                                       #
#                                                                            #
# Software is freely available for graphical display of the structure(s)     #
# in this CIF. For information consult the CIF software page                 #
# http://www.iucr.org/resources/cif/software.                                #
#                                                                            #
# This file may be used for bona fide research purposes within the           #
# scientific community so long as proper attribution is given to the journal # 
# article from which it was obtained.                                        #
#                                                                            #
##############################################################################
data_I
_audit_creation_method     SHELXL-97
_chemical_name_systematic
;
[\m-3,3'-Bis(trihydroboryl)[3]ferrocenophane]bis(chloridozirconocene)
;
_chemical_name_common     ?
_chemical_formula_moiety     'C33 H38 B2 Cl2 Fe Zr2'
_chemical_formula_sum     'C33 H38 B2 Cl2 Fe Zr2'
_chemical_formula_iupac     '[Fe Zr2  (C5 H5)4 Cl2 (C33 H38 B2)]'
_chemical_formula_weight     765.44
_chemical_melting_point     ?
_symmetry_cell_setting     monoclinic
_symmetry_space_group_name_H-M     'P 21/c'
_symmetry_space_group_name_Hall     '-P 2ybc'
loop_
    _symmetry_equiv_pos_as_xyz
    'x, y, z'
    '-x, y+1/2, -z+1/2'
    '-x, -y, -z'
    'x, -y-1/2, z-1/2'
_cell_length_a     18.2954(9)
_cell_length_b     11.6004(6)
_cell_length_c     15.3351(6)
_cell_angle_alpha     90.00
_cell_angle_beta     104.963(3)
_cell_angle_gamma     90.00
_cell_volume     3144.3(3)
_cell_formula_units_Z     4
_cell_measurement_reflns_used     14288
_cell_measurement_theta_min     3.3
_cell_measurement_theta_max     25.9
_cell_measurement_temperature     173(2)
_exptl_crystal_description     block
_exptl_crystal_colour     red
_exptl_crystal_size_max     0.19
_exptl_crystal_size_mid     0.14
_exptl_crystal_size_min     0.13
_exptl_crystal_density_diffrn     1.617
_exptl_crystal_density_meas     ?
_exptl_crystal_density_method     'not measured'
_exptl_crystal_F_000     1544
_exptl_absorpt_coefficient_mu     1.298
_exptl_absorpt_correction_type     multi-scan
_exptl_absorpt_process_details     '(MULABS; Spek, 2009; Blessing, 1995)'
_exptl_absorpt_correction_T_min     0.7906
_exptl_absorpt_correction_T_max     0.8494
_exptl_special_details
;
;
_diffrn_ambient_temperature     173(2)
_diffrn_radiation_type     MoK\a
_diffrn_radiation_wavelength     0.71073
_diffrn_radiation_source     'fine-focus sealed tube'
_diffrn_radiation_monochromator     graphite
_diffrn_measurement_device_type     'Stoe IPDS II two-circle'
_diffrn_measurement_method     \w
_diffrn_detector_area_resol_mean     ?
_diffrn_reflns_number     29348
_diffrn_reflns_av_R_equivalents     0.1016
_diffrn_reflns_av_sigmaI/netI     0.0813
_diffrn_reflns_theta_min     3.22
_diffrn_reflns_theta_max     25.61
_diffrn_reflns_theta_full     25.00
_diffrn_measured_fraction_theta_max     0.993
_diffrn_measured_fraction_theta_full     0.998
_diffrn_reflns_limit_h_min     -22
_diffrn_reflns_limit_h_max     21
_diffrn_reflns_limit_k_min     -13
_diffrn_reflns_limit_k_max     14
_diffrn_reflns_limit_l_min     -18
_diffrn_reflns_limit_l_max     18
_diffrn_standards_number     0
_diffrn_standards_interval_count     .
_diffrn_standards_interval_time     .
_diffrn_standards_decay_%     ?
_refine_special_details
;
Refinement of <i>F</i>^2^ against ALL reflections. The weighted <i>R</i>-factor
<i>wR</i> and goodness of fit <i>S</i> are based on <i>F</i>^2^, conventional
<i>R</i>-factors <i>R</i> are based on <i>F</i>, with <i>F</i> set to zero for
negative <i>F</i>^2^. The threshold expression of <i>F</i>^2^ >
\s(<i>F</i>^2^) is used only for calculating <i>R</i>-factors(gt) <i>etc</i>.
and is not relevant to the choice of reflections for refinement.
<i>R</i>-factors based on <i>F</i>^2^ are statistically about twice as large
as those based on <i>F</i>, and <i>R</i>- factors based on ALL data will be
even larger.
;
_reflns_number_total     5885
_reflns_number_gt     3926
_reflns_threshold_expression     I>2\s(I)
_refine_ls_structure_factor_coef     Fsqd
_refine_ls_matrix_type     full
_refine_ls_R_factor_all     0.0866
_refine_ls_R_factor_gt     0.0476
_refine_ls_wR_factor_gt     0.0998
_refine_ls_wR_factor_ref     0.1118
_refine_ls_goodness_of_fit_ref     0.936
_refine_ls_restrained_S_all     0.936
_refine_ls_number_reflns     5885
_refine_ls_number_parameters     379
_refine_ls_number_restraints     0
_refine_ls_hydrogen_treatment     mixed
_refine_ls_weighting_scheme     calc
_refine_ls_weighting_details
                 'calc w=1/[\s^2^(Fo^2^)+(0.0552P)^2^] where P=(Fo^2^+2Fc^2^)/3'
_atom_sites_solution_hydrogens     geom
_atom_sites_solution_primary     direct
_atom_sites_solution_secondary     difmap
_refine_ls_shift/su_max     0.001
_refine_ls_shift/su_mean     0.000
_refine_diff_density_max     0.601
_refine_diff_density_min     -1.220
_refine_ls_extinction_method     none
_refine_ls_extinction_coef     ?
loop_
    _atom_type_symbol
    _atom_type_description
    _atom_type_scat_dispersion_real
    _atom_type_scat_dispersion_imag
    _atom_type_scat_source
    'C' 'C' 0.0033 0.0016
                         'International Tables Vol C Tables 4.2.6.8 and 6.1.1.4'
    'H' 'H' 0.0000 0.0000
                         'International Tables Vol C Tables 4.2.6.8 and 6.1.1.4'
    'B' 'B' 0.0013 0.0007
                         'International Tables Vol C Tables 4.2.6.8 and 6.1.1.4'
    'Cl' 'Cl' 0.1484 0.1585
                         'International Tables Vol C Tables 4.2.6.8 and 6.1.1.4'
    'Fe' 'Fe' 0.3463 0.8444
                         'International Tables Vol C Tables 4.2.6.8 and 6.1.1.4'
    'Zr' 'Zr' -2.9673 0.5597
                         'International Tables Vol C Tables 4.2.6.8 and 6.1.1.4'
_computing_data_collection     'X-AREA (Stoe & Cie, 2001)'
_computing_cell_refinement     'X-AREA (Stoe & Cie, 2001)'
_computing_data_reduction     'X-AREA (Stoe & Cie, 2001)'
_computing_structure_solution     'SHELXS97 (Sheldrick, 2008)'
_computing_structure_refinement     'SHELXL97 (Sheldrick, 2008)'
_computing_molecular_graphics     'XP in SHELXTL (Sheldrick, 2008)'
_computing_publication_material
                        'SHELXL97 (Sheldrick, 2008) and publCIF (Westrip, 2010)'
loop_
    _atom_site_type_symbol
    _atom_site_label
    _atom_site_fract_x
    _atom_site_fract_y
    _atom_site_fract_z
    _atom_site_U_iso_or_equiv
    _atom_site_adp_type
    _atom_site_calc_flag
    _atom_site_refinement_flags
    _atom_site_occupancy
    _atom_site_symmetry_multiplicity
    _atom_site_disorder_assembly
    _atom_site_disorder_group
    Fe Fe1 0.62987(4) 0.20526(7) 0.41160(5) 0.0350(2) Uani d . 1 1 . .
    Zr Zr1 0.90928(3) 0.13840(5) 0.64114(3) 0.02916(14) Uani d . 1 1 . .
    Zr Zr2 0.74182(3) 0.63285(5) 0.54861(3) 0.03069(14) Uani d . 1 1 . .
    Cl Cl1 0.94734(12) -0.06969(18) 0.65470(13) 0.0694(5) Uani d . 1 1 . .
    Cl Cl2 0.85626(11) 0.53838(18) 0.64097(14) 0.0748(6) Uani d . 1 1 . .
    B B1 0.7968(4) 0.1121(6) 0.5043(5) 0.0472(18) Uani d . 1 1 . .
    H H1A 0.815(4) 0.199(7) 0.538(5) 0.071 Uiso d . 1 1 . .
    H H1B 0.838(4) 0.027(6) 0.560(5) 0.071 Uiso d . 1 1 . .
    H H1C 0.818(4) 0.101(7) 0.440(5) 0.071 Uiso d . 1 1 . .
    B B2 0.6491(4) 0.4611(7) 0.5031(6) 0.0507(18) Uani d . 1 1 . .
    H H2A 0.719(4) 0.455(7) 0.546(5) 0.076 Uiso d . 1 1 . .
    H H2B 0.644(4) 0.577(7) 0.491(5) 0.076 Uiso d . 1 1 . .
    H H2C 0.619(4) 0.442(7) 0.541(5) 0.076 Uiso d . 1 1 . .
    C C1 0.7094(3) 0.0939(5) 0.4866(4) 0.0404(13) Uani d . 1 1 . .
    C C2 0.6616(4) 0.0409(5) 0.4059(4) 0.0463(15) Uani d . 1 1 . .
    H H2 0.6799 0.0073 0.3591 0.056 Uiso calc R 1 1 . .
    C C3 0.5857(4) 0.0458(5) 0.4059(4) 0.0510(17) Uani d . 1 1 A .
    C C4 0.5817(4) 0.1002(5) 0.4880(4) 0.0497(16) Uani d . 1 1 . .
    H H4 0.5371 0.1142 0.5071 0.060 Uiso calc R 1 1 . .
    C C5 0.6573(4) 0.1299(6) 0.5364(4) 0.0478(15) Uani d . 1 1 . .
    H H5 0.6708 0.1679 0.5932 0.057 Uiso calc R 1 1 . .
    C C11 0.6313(3) 0.3837(5) 0.4171(4) 0.0414(13) Uani d . 1 1 . .
    C C12 0.5578(3) 0.3396(5) 0.3733(5) 0.0493(16) Uani d . 1 1 . .
    H H12 0.5131 0.3544 0.3920 0.059 Uiso calc R 1 1 . .
    C C13 0.5614(4) 0.2710(6) 0.2983(4) 0.0510(17) Uani d . 1 1 A .
    C C14 0.6383(4) 0.2727(6) 0.2925(4) 0.0509(16) Uani d . 1 1 . .
    H H14 0.6577 0.2357 0.2480 0.061 Uiso calc R 1 1 . .
    C C15 0.6803(3) 0.3407(5) 0.3666(4) 0.0454(15) Uani d . 1 1 . .
    H H15 0.7332 0.3549 0.3799 0.054 Uiso calc R 1 1 . .
    C C6 0.5191(5) 0.0112(7) 0.3296(5) 0.076(3) Uani d . 1 1 . .
    H H6A 0.4723 0.0188 0.3503 0.091 Uiso calc PR 0.552(18) 1 A 1
    H H6B 0.5245 -0.0710 0.3152 0.091 Uiso calc PR 0.552(18) 1 A 1
    H H6C 0.5393 -0.0273 0.2832 0.091 Uiso d PR 0.448(18) 1 A 2
    H H6D 0.4900 -0.0475 0.3535 0.091 Uiso d PR 0.448(18) 1 A 2
    C C7 0.5098(7) 0.0846(10) 0.2403(7) 0.044(3) Uiso d P 0.552(18) 1 A 1
    H H7A 0.5553 0.0701 0.2185 0.052 Uiso calc PR 0.552(18) 1 A 1
    H H7B 0.4664 0.0514 0.1947 0.052 Uiso calc PR 0.552(18) 1 A 1
    C C7' 0.4720(9) 0.0881(14) 0.2894(11) 0.053(5) Uiso d P 0.448(18) 1 A 2
    H H7C 0.4470 0.1191 0.3344 0.064 Uiso calc PR 0.448(18) 1 A 2
    H H7D 0.4324 0.0477 0.2432 0.064 Uiso calc PR 0.448(18) 1 A 2
    C C8 0.4994(4) 0.2003(8) 0.2388(5) 0.074(2) Uani d . 1 1 . .
    H H8A 0.4519 0.2164 0.2564 0.088 Uiso calc PR 0.552(18) 1 A 1
    H H8B 0.4920 0.2272 0.1759 0.088 Uiso calc PR 0.552(18) 1 A 1
    H H8C 0.5168 0.1723 0.1867 0.088 Uiso d PR 0.448(18) 1 A 2
    H H8D 0.4551 0.2508 0.2151 0.088 Uiso d PR 0.448(18) 1 A 2
    C C21 0.9321(4) 0.1654(8) 0.8051(4) 0.062(2) Uani d . 1 1 . .
    H H21 0.9834 0.1630 0.8392 0.074 Uiso calc R 1 1 . .
    C C22 0.8821(4) 0.0715(7) 0.7846(4) 0.0510(16) Uani d . 1 1 . .
    H H22 0.8932 -0.0056 0.8045 0.061 Uiso calc R 1 1 . .
    C C23 0.8130(3) 0.1109(5) 0.7298(4) 0.0429(14) Uani d . 1 1 . .
    H H23 0.7697 0.0650 0.7049 0.051 Uiso calc R 1 1 . .
    C C24 0.8192(4) 0.2310(6) 0.7183(4) 0.0478(15) Uani d . 1 1 . .
    H H24 0.7810 0.2805 0.6843 0.057 Uiso calc R 1 1 . .
    C C25 0.8920(4) 0.2636(6) 0.7660(4) 0.0544(17) Uani d . 1 1 . .
    H H25 0.9112 0.3400 0.7711 0.065 Uiso calc R 1 1 . .
    C C26 1.0370(3) 0.2285(6) 0.6700(4) 0.0486(16) Uani d . 1 1 . .
    H H26 1.0658 0.2343 0.7310 0.058 Uiso calc R 1 1 . .
    C C27 1.0387(3) 0.1379(6) 0.6119(5) 0.0507(15) Uani d . 1 1 . .
    H H27 1.0700 0.0715 0.6260 0.061 Uiso calc R 1 1 . .
    C C28 0.9866(4) 0.1599(6) 0.5287(5) 0.0543(17) Uani d . 1 1 . .
    H H28 0.9752 0.1107 0.4775 0.065 Uiso calc R 1 1 . .
    C C29 0.9545(4) 0.2679(6) 0.5355(4) 0.0565(18) Uani d . 1 1 . .
    H H29 0.9182 0.3065 0.4892 0.068 Uiso calc R 1 1 . .
    C C30 0.9861(4) 0.3089(6) 0.6236(4) 0.0506(16) Uani d . 1 1 . .
    H H30 0.9743 0.3802 0.6471 0.061 Uiso calc R 1 1 . .
    C C31 0.6712(5) 0.6539(6) 0.6671(5) 0.0599(19) Uani d . 1 1 . .
    H H31 0.6483 0.5869 0.6840 0.072 Uiso calc R 1 1 . .
    C C32 0.6367(4) 0.7307(7) 0.5973(6) 0.065(2) Uani d . 1 1 . .
    H H32 0.5869 0.7255 0.5589 0.078 Uiso calc R 1 1 . .
    C C33 0.6899(5) 0.8156(6) 0.5957(6) 0.065(2) Uani d . 1 1 . .
    H H33 0.6822 0.8803 0.5563 0.078 Uiso calc R 1 1 . .
    C C34 0.7564(5) 0.7906(6) 0.6611(5) 0.0612(19) Uani d . 1 1 . .
    H H34 0.8022 0.8331 0.6724 0.073 Uiso calc R 1 1 . .
    C C35 0.7435(5) 0.6919(8) 0.7068(5) 0.071(2) Uani d . 1 1 . .
    H H35 0.7785 0.6569 0.7565 0.085 Uiso calc R 1 1 . .
    C C36 0.7990(6) 0.5965(7) 0.4204(5) 0.068(2) Uani d . 1 1 . .
    H H36 0.8200 0.5226 0.4158 0.082 Uiso calc R 1 1 . .
    C C37 0.7257(6) 0.6309(7) 0.3819(4) 0.071(2) Uani d . 1 1 . .
    H H37 0.6874 0.5842 0.3447 0.085 Uiso calc R 1 1 . .
    C C38 0.7165(5) 0.7453(6) 0.4061(4) 0.061(2) Uani d . 1 1 . .
    H H38 0.6710 0.7888 0.3898 0.074 Uiso calc R 1 1 . .
    C C39 0.7860(4) 0.7838(6) 0.4584(4) 0.0523(17) Uani d . 1 1 . .
    H H39 0.7967 0.8589 0.4830 0.063 Uiso calc R 1 1 . .
    C C40 0.8371(5) 0.6932(8) 0.4683(6) 0.070(2) Uani d . 1 1 . .
    H H40 0.8887 0.6954 0.5014 0.084 Uiso calc R 1 1 . .
loop_
    _atom_site_aniso_label
    _atom_site_aniso_U_11
    _atom_site_aniso_U_22
    _atom_site_aniso_U_33
    _atom_site_aniso_U_12
    _atom_site_aniso_U_13
    _atom_site_aniso_U_23
    Fe1 0.0310(4) 0.0333(4) 0.0356(4) -0.0095(3) -0.0009(3) 0.0049(3)
    Zr1 0.0326(3) 0.0317(3) 0.0230(2) 0.0021(2) 0.00692(19) 0.0034(2)
    Zr2 0.0335(3) 0.0302(3) 0.0306(3) -0.0038(2) 0.0124(2) 0.0005(2)
    Cl1 0.0720(12) 0.0670(12) 0.0716(12) 0.0177(10) 0.0230(9) 0.0177(9)
    Cl2 0.0657(12) 0.0649(12) 0.0770(12) 0.0187(9) -0.0121(10) -0.0046(10)
    B1 0.049(4) 0.049(4) 0.035(3) 0.005(3) -0.004(3) -0.003(3)
    B2 0.044(4) 0.046(4) 0.069(5) -0.015(3) 0.027(4) 0.003(4)
    C1 0.046(3) 0.034(3) 0.037(3) 0.000(3) 0.002(3) 0.007(2)
    C2 0.060(4) 0.033(3) 0.038(3) -0.004(3) 0.000(3) 0.002(3)
    C3 0.058(4) 0.038(3) 0.048(4) -0.025(3) -0.003(3) 0.007(3)
    C4 0.055(4) 0.046(4) 0.047(4) -0.020(3) 0.011(3) 0.007(3)
    C5 0.053(3) 0.047(3) 0.037(3) -0.008(3) 0.000(3) 0.008(3)
    C11 0.039(3) 0.031(3) 0.052(3) -0.007(2) 0.009(3) 0.006(2)
    C12 0.037(3) 0.049(4) 0.061(4) 0.003(3) 0.010(3) 0.006(3)
    C13 0.042(3) 0.049(4) 0.053(4) 0.001(3) -0.004(3) 0.015(3)
    C14 0.060(4) 0.044(4) 0.049(4) 0.000(3) 0.015(3) 0.017(3)
    C15 0.042(3) 0.036(3) 0.058(4) -0.007(3) 0.013(3) 0.008(3)
    C6 0.084(5) 0.072(5) 0.061(4) -0.057(5) 0.000(4) -0.002(4)
    C8 0.054(4) 0.090(6) 0.057(4) -0.003(4) -0.024(4) 0.012(4)
    C21 0.057(4) 0.109(7) 0.021(3) -0.006(4) 0.012(3) -0.013(3)
    C22 0.061(4) 0.069(4) 0.027(3) 0.010(4) 0.021(3) 0.017(3)
    C23 0.046(3) 0.050(4) 0.038(3) -0.005(3) 0.021(3) 0.005(3)
    C24 0.055(4) 0.047(4) 0.049(4) 0.004(3) 0.029(3) -0.003(3)
    C25 0.073(5) 0.051(4) 0.050(4) -0.012(4) 0.036(3) -0.018(3)
    C26 0.040(3) 0.064(4) 0.045(3) -0.015(3) 0.017(3) -0.001(3)
    C27 0.043(3) 0.049(4) 0.070(4) -0.003(3) 0.032(3) -0.003(3)
    C28 0.063(4) 0.059(4) 0.053(4) -0.020(3) 0.037(3) -0.013(3)
    C29 0.069(4) 0.059(4) 0.046(4) -0.005(3) 0.022(3) 0.024(3)
    C30 0.070(4) 0.036(3) 0.059(4) -0.015(3) 0.041(3) -0.006(3)
    C31 0.084(5) 0.048(4) 0.066(4) -0.004(4) 0.052(4) -0.005(3)
    C32 0.054(4) 0.069(5) 0.084(5) 0.009(4) 0.038(4) -0.012(4)
    C33 0.084(5) 0.042(4) 0.087(5) 0.012(4) 0.053(5) -0.001(4)
    C34 0.076(5) 0.051(4) 0.067(5) -0.009(4) 0.036(4) -0.027(4)
    C35 0.099(6) 0.083(6) 0.037(4) 0.007(5) 0.028(4) -0.013(4)
    C36 0.115(7) 0.049(4) 0.067(5) -0.014(4) 0.071(5) -0.013(4)
    C37 0.132(8) 0.054(4) 0.030(3) -0.033(5) 0.027(4) -0.002(3)
    C38 0.095(6) 0.046(4) 0.040(4) -0.010(4) 0.011(4) 0.012(3)
    C39 0.077(5) 0.034(3) 0.054(4) -0.020(3) 0.033(3) -0.002(3)
    C40 0.060(4) 0.081(6) 0.082(5) -0.021(4) 0.042(4) 0.009(5)
_geom_special_details
;
All e.s.d.'s (except the e.s.d. in the dihedral angle between two l.s. planes)
are estimated using the full covariance matrix. The cell e.s.d.'s are taken
into account individually in the estimation of e.s.d.'s in distances, angles
and torsion angles; correlations between e.s.d.'s in cell parameters are only
used when they are defined by crystal symmetry. An approximate (isotropic)
treatment of cell e.s.d.'s is used for estimating e.s.d.'s involving l.s.
planes.
;
loop_
    _geom_bond_atom_site_label_1
    _geom_bond_atom_site_label_2
    _geom_bond_site_symmetry_2
    _geom_bond_distance
    _geom_bond_publ_flag
    Fe1 C2 . 2.001(6) ?
    Fe1 C13 . 2.011(6) ?
    Fe1 C3 . 2.012(6) ?
    Fe1 C12 . 2.028(6) ?
    Fe1 C14 . 2.029(6) ?
    Fe1 C15 . 2.031(6) ?
    Fe1 C4 . 2.041(6) ?
    Fe1 C5 . 2.045(6) ?
    Fe1 C1 . 2.061(5) ?
    Fe1 C11 . 2.071(6) ?
    Zr1 C21 . 2.461(6) ?
    Zr1 C30 . 2.481(6) ?
    Zr1 C25 . 2.488(6) ?
    Zr1 C26 . 2.493(6) ?
    Zr1 C22 . 2.501(6) ?
    Zr1 C29 . 2.502(6) ?
    Zr1 C24 . 2.505(6) ?
    Zr1 Cl1 . 2.506(2) y
    Zr1 C23 . 2.508(6) ?
    Zr1 C28 . 2.509(6) ?
    Zr1 C27 . 2.521(6) ?
    Zr1 B1 . 2.551(6) y
    Zr1 H1A . 2.14(7) ?
    Zr1 H1B . 2.02(7) ?
    Zr2 Cl2 . 2.4616(17) y
    Zr2 C40 . 2.480(7) ?
    Zr2 C34 . 2.481(6) ?
    Zr2 C38 . 2.484(6) ?
    Zr2 C36 . 2.490(7) ?
    Zr2 C39 . 2.492(6) ?
    Zr2 C37 . 2.497(6) ?
    Zr2 C31 . 2.499(7) ?
    Zr2 C33 . 2.504(7) ?
    Zr2 C32 . 2.507(7) ?
    Zr2 C35 . 2.513(7) ?
    Zr2 B2 . 2.593(7) y
    Zr2 H2A . 2.11(8) ?
    Zr2 H2B . 1.89(7) ?
    B1 C1 . 1.564(10) ?
    B1 H1A . 1.14(8) ?
    B1 H1B . 1.40(7) ?
    B1 H1C . 1.16(8) ?
    B2 C11 . 1.559(11) ?
    B2 H2A . 1.28(7) ?
    B2 H2B . 1.35(8) ?
    B2 H2C . 0.92(8) ?
    C1 C5 . 1.430(9) ?
    C1 C2 . 1.455(8) ?
    C2 C3 . 1.389(10) ?
    C2 H2 . 0.9500 ?
    C3 C4 . 1.428(10) ?
    C3 C6 . 1.510(8) ?
    C4 C5 . 1.432(8) ?
    C4 H4 . 0.9500 ?
    C5 H5 . 0.9500 ?
    C11 C15 . 1.417(9) ?
    C11 C12 . 1.434(8) ?
    C12 C13 . 1.415(10) ?
    C12 H12 . 0.9500 ?
    C13 C14 . 1.431(10) ?
    C13 C8 . 1.503(9) ?
    C14 C15 . 1.433(9) ?
    C14 H14 . 0.9500 ?
    C15 H15 . 0.9500 ?
    C6 C7' . 1.282(16) ?
    C6 C7 . 1.583(13) ?
    C6 H6A . 0.9900 ?
    C6 H6B . 0.9900 ?
    C6 H6C . 0.9900 ?
    C6 H6D . 0.9900 ?
    C7 C8 . 1.356(14) ?
    C7 H7A . 0.9900 ?
    C7 H7B . 0.9900 ?
    C7' C8 . 1.658(18) ?
    C7' H7C . 0.9900 ?
    C7' H7D . 0.9900 ?
    C8 H8A . 0.9900 ?
    C8 H8B . 0.9900 ?
    C8 H8C . 0.9900 ?
    C8 H8D . 0.9901 ?
    C21 C25 . 1.403(10) ?
    C21 C22 . 1.405(10) ?
    C21 H21 . 0.9500 ?
    C22 C23 . 1.402(9) ?
    C22 H22 . 0.9500 ?
    C23 C24 . 1.413(9) ?
    C23 H23 . 0.9500 ?
    C24 C25 . 1.395(9) ?
    C24 H24 . 0.9500 ?
    C25 H25 . 0.9500 ?
    C26 C30 . 1.379(9) ?
    C26 C27 . 1.383(9) ?
    C26 H26 . 0.9500 ?
    C27 C28 . 1.405(10) ?
    C27 H27 . 0.9500 ?
    C28 C29 . 1.398(10) ?
    C28 H28 . 0.9500 ?
    C29 C30 . 1.408(10) ?
    C29 H29 . 0.9500 ?
    C30 H30 . 0.9500 ?
    C31 C35 . 1.379(11) ?
    C31 C32 . 1.411(11) ?
    C31 H31 . 0.9500 ?
    C32 C33 . 1.389(11) ?
    C32 H32 . 0.9500 ?
    C33 C34 . 1.392(11) ?
    C33 H33 . 0.9500 ?
    C34 C35 . 1.394(11) ?
    C34 H34 . 0.9500 ?
    C35 H35 . 0.9500 ?
    C36 C37 . 1.377(12) ?
    C36 C40 . 1.420(11) ?
    C36 H36 . 0.9500 ?
    C37 C38 . 1.401(11) ?
    C37 H37 . 0.9500 ?
    C38 C39 . 1.391(10) ?
    C38 H38 . 0.9500 ?
    C39 C40 . 1.389(11) ?
    C39 H39 . 0.9500 ?
    C40 H40 . 0.9500 ?
loop_
    _geom_angle_atom_site_label_1
    _geom_angle_atom_site_label_2
    _geom_angle_atom_site_label_3
    _geom_angle_site_symmetry_1
    _geom_angle_site_symmetry_3
    _geom_angle
    _geom_angle_publ_flag
    C2 Fe1 C13 . . 116.5(3) ?
    C2 Fe1 C3 . . 40.5(3) ?
    C13 Fe1 C3 . . 99.1(3) ?
    C2 Fe1 C12 . . 153.3(2) ?
    C13 Fe1 C12 . . 41.0(3) ?
    C3 Fe1 C12 . . 118.1(3) ?
    C2 Fe1 C14 . . 103.7(3) ?
    C13 Fe1 C14 . . 41.5(3) ?
    C3 Fe1 C14 . . 116.0(3) ?
    C12 Fe1 C14 . . 68.8(3) ?
    C2 Fe1 C15 . . 124.0(3) ?
    C13 Fe1 C15 . . 69.5(3) ?
    C3 Fe1 C15 . . 155.4(3) ?
    C12 Fe1 C15 . . 68.0(3) ?
    C14 Fe1 C15 . . 41.3(3) ?
    C2 Fe1 C4 . . 68.3(3) ?
    C13 Fe1 C4 . . 117.3(3) ?
    C3 Fe1 C4 . . 41.3(3) ?
    C12 Fe1 C4 . . 106.3(3) ?
    C14 Fe1 C4 . . 153.0(3) ?
    C15 Fe1 C4 . . 163.3(3) ?
    C2 Fe1 C5 . . 68.3(3) ?
    C13 Fe1 C5 . . 156.7(3) ?
    C3 Fe1 C5 . . 69.3(2) ?
    C12 Fe1 C5 . . 125.7(3) ?
    C14 Fe1 C5 . . 161.8(3) ?
    C15 Fe1 C5 . . 128.7(2) ?
    C4 Fe1 C5 . . 41.0(2) ?
    C2 Fe1 C1 . . 42.0(2) ?
    C13 Fe1 C1 . . 155.8(3) ?
    C3 Fe1 C1 . . 70.5(2) ?
    C12 Fe1 C1 . . 163.0(3) ?
    C14 Fe1 C1 . . 122.5(3) ?
    C15 Fe1 C1 . . 110.9(2) ?
    C4 Fe1 C1 . . 69.7(3) ?
    C5 Fe1 C1 . . 40.7(3) ?
    C2 Fe1 C11 . . 162.3(3) ?
    C13 Fe1 C11 . . 69.8(3) ?
    C3 Fe1 C11 . . 157.2(3) ?
    C12 Fe1 C11 . . 40.9(2) ?
    C14 Fe1 C11 . . 69.4(3) ?
    C15 Fe1 C11 . . 40.4(3) ?
    C4 Fe1 C11 . . 125.2(3) ?
    C5 Fe1 C11 . . 113.0(3) ?
    C1 Fe1 C11 . . 127.1(2) ?
    C21 Zr1 C30 . . 93.3(2) ?
    C21 Zr1 C25 . . 32.9(2) ?
    C30 Zr1 C25 . . 78.9(2) ?
    C21 Zr1 C26 . . 82.0(2) ?
    C30 Zr1 C26 . . 32.2(2) ?
    C25 Zr1 C26 . . 85.3(2) ?
    C21 Zr1 C22 . . 32.9(2) ?
    C30 Zr1 C22 . . 126.1(2) ?
    C25 Zr1 C22 . . 53.9(3) ?
    C26 Zr1 C22 . . 111.4(2) ?
    C21 Zr1 C29 . . 126.0(3) ?
    C30 Zr1 C29 . . 32.8(2) ?
    C25 Zr1 C29 . . 106.1(2) ?
    C26 Zr1 C29 . . 53.9(2) ?
    C22 Zr1 C29 . . 158.5(3) ?
    C21 Zr1 C24 . . 54.6(2) ?
    C30 Zr1 C24 . . 99.8(2) ?
    C25 Zr1 C24 . . 32.4(2) ?
    C26 Zr1 C24 . . 115.9(2) ?
    C22 Zr1 C24 . . 54.1(2) ?
    C29 Zr1 C24 . . 114.6(2) ?
    C21 Zr1 Cl1 . . 93.9(2) ?
    C30 Zr1 Cl1 . . 128.60(17) ?
    C25 Zr1 Cl1 . . 125.90(18) ?
    C26 Zr1 Cl1 . . 99.29(17) ?
    C22 Zr1 Cl1 . . 75.07(18) ?
    C29 Zr1 Cl1 . . 120.05(19) ?
    C24 Zr1 Cl1 . . 125.21(16) ?
    C21 Zr1 C23 . . 54.5(2) ?
    C30 Zr1 C23 . . 131.1(2) ?
    C25 Zr1 C23 . . 53.8(2) ?
    C26 Zr1 C23 . . 135.6(2) ?
    C22 Zr1 C23 . . 32.5(2) ?
    C29 Zr1 C23 . . 145.4(2) ?
    C24 Zr1 C23 . . 32.7(2) ?
    Cl1 Zr1 C23 . . 92.96(15) ?
    C21 Zr1 C28 . . 135.5(2) ?
    C30 Zr1 C28 . . 53.9(2) ?
    C25 Zr1 C28 . . 132.6(2) ?
    C26 Zr1 C28 . . 53.9(2) ?
    C22 Zr1 C28 . . 155.6(2) ?
    C29 Zr1 C28 . . 32.4(2) ?
    C24 Zr1 C28 . . 146.9(2) ?
    Cl1 Zr1 C28 . . 87.65(18) ?
    C23 Zr1 C28 . . 170.0(2) ?
    C21 Zr1 C27 . . 105.3(2) ?
    C30 Zr1 C27 . . 53.0(2) ?
    C25 Zr1 C27 . . 116.8(2) ?
    C26 Zr1 C27 . . 32.0(2) ?
    C22 Zr1 C27 . . 124.4(2) ?
    C29 Zr1 C27 . . 53.4(2) ?
    C24 Zr1 C27 . . 147.9(2) ?
    Cl1 Zr1 C27 . . 76.04(17) ?
    C23 Zr1 C27 . . 156.8(2) ?
    C28 Zr1 C27 . . 32.4(2) ?
    C21 Zr1 B1 . . 138.1(3) ?
    C30 Zr1 B1 . . 111.4(2) ?
    C25 Zr1 B1 . . 117.8(3) ?
    C26 Zr1 B1 . . 135.8(2) ?
    C22 Zr1 B1 . . 112.7(3) ?
    C29 Zr1 B1 . . 82.6(2) ?
    C24 Zr1 B1 . . 87.2(2) ?
    Cl1 Zr1 B1 . . 95.79(18) ?
    C23 Zr1 B1 . . 84.3(2) ?
    C28 Zr1 B1 . . 85.7(3) ?
    C27 Zr1 B1 . . 116.7(2) ?
    C21 Zr1 H1A . . 127(2) ?
    C30 Zr1 H1A . . 92(2) ?
    C25 Zr1 H1A . . 98(2) ?
    C26 Zr1 H1A . . 122(2) ?
    C22 Zr1 H1A . . 117(2) ?
    C29 Zr1 H1A . . 70(2) ?
    C24 Zr1 H1A . . 73(2) ?
    Cl1 Zr1 H1A . . 122(2) ?
    C23 Zr1 H1A . . 84(2) ?
    C28 Zr1 H1A . . 87(2) ?
    C27 Zr1 H1A . . 119(2) ?
    B1 Zr1 H1A . . 26(2) ?
    C21 Zr1 H1B . . 129(2) ?
    C30 Zr1 H1B . . 137(2) ?
    C25 Zr1 H1B . . 131(2) ?
    C26 Zr1 H1B . . 143(2) ?
    C22 Zr1 H1B . . 96(2) ?
    C29 Zr1 H1B . . 105(2) ?
    C24 Zr1 H1B . . 100(2) ?
    Cl1 Zr1 H1B . . 63(2) ?
    C23 Zr1 H1B . . 80(2) ?
    C28 Zr1 H1B . . 91(2) ?
    C27 Zr1 H1B . . 112(2) ?
    B1 Zr1 H1B . . 33(2) ?
    H1A Zr1 H1B . . 59(3) ?
    Cl2 Zr2 C40 . . 79.0(2) ?
    Cl2 Zr2 C34 . . 90.3(2) ?
    C40 Zr2 C34 . . 100.0(3) ?
    Cl2 Zr2 C38 . . 132.7(2) ?
    C40 Zr2 C38 . . 53.9(3) ?
    C34 Zr2 C38 . . 100.7(3) ?
    Cl2 Zr2 C36 . . 84.9(3) ?
    C40 Zr2 C36 . . 33.2(3) ?
    C34 Zr2 C36 . . 133.0(3) ?
    C38 Zr2 C36 . . 54.2(3) ?
    Cl2 Zr2 C39 . . 106.42(19) ?
    C40 Zr2 C39 . . 32.4(3) ?
    C34 Zr2 C39 . . 82.9(2) ?
    C38 Zr2 C39 . . 32.5(2) ?
    C36 Zr2 C39 . . 54.4(2) ?
    Cl2 Zr2 C37 . . 116.3(3) ?
    C40 Zr2 C37 . . 53.6(3) ?
    C34 Zr2 C37 . . 133.0(3) ?
    C38 Zr2 C37 . . 32.7(3) ?
    C36 Zr2 C37 . . 32.1(3) ?
    C39 Zr2 C37 . . 53.7(2) ?
    Cl2 Zr2 C31 . . 98.5(2) ?
    C40 Zr2 C31 . . 153.5(3) ?
    C34 Zr2 C31 . . 53.5(3) ?
    C38 Zr2 C31 . . 125.0(3) ?
    C36 Zr2 C31 . . 172.9(3) ?
    C39 Zr2 C31 . . 129.6(2) ?
    C37 Zr2 C31 . . 143.0(3) ?
    Cl2 Zr2 C33 . . 122.7(2) ?
    C40 Zr2 C33 . . 105.8(3) ?
    C34 Zr2 C33 . . 32.4(3) ?
    C38 Zr2 C33 . . 79.1(3) ?
    C36 Zr2 C33 . . 129.7(3) ?
    C39 Zr2 C33 . . 76.5(2) ?
    C37 Zr2 C33 . . 110.5(3) ?
    C31 Zr2 C33 . . 53.3(2) ?
    Cl2 Zr2 C32 . . 129.4(2) ?
    C40 Zr2 C32 . . 135.3(3) ?
    C34 Zr2 C32 . . 54.0(3) ?
    C38 Zr2 C32 . . 92.3(3) ?
    C36 Zr2 C32 . . 145.3(3) ?
    C39 Zr2 C32 . . 103.3(3) ?
    C37 Zr2 C32 . . 114.3(3) ?
    C31 Zr2 C32 . . 32.7(3) ?
    C33 Zr2 C32 . . 32.2(3) ?
    Cl2 Zr2 C35 . . 76.7(2) ?
    C40 Zr2 C35 . . 124.6(3) ?
    C34 Zr2 C35 . . 32.4(3) ?
    C38 Zr2 C35 . . 131.2(3) ?
    C36 Zr2 C35 . . 154.9(3) ?
    C39 Zr2 C35 . . 114.8(3) ?
    C37 Zr2 C35 . . 163.7(3) ?
    C31 Zr2 C35 . . 31.9(3) ?
    C33 Zr2 C35 . . 53.3(3) ?
    C32 Zr2 C35 . . 53.7(3) ?
    Cl2 Zr2 B2 . . 102.28(19) ?
    C40 Zr2 B2 . . 125.3(3) ?
    C34 Zr2 B2 . . 134.3(3) ?
    C38 Zr2 B2 . . 101.9(3) ?
    C36 Zr2 B2 . . 92.1(3) ?
    C39 Zr2 B2 . . 132.4(2) ?
    C37 Zr2 B2 . . 79.7(3) ?
    C31 Zr2 B2 . . 81.1(3) ?
    C33 Zr2 B2 . . 117.2(3) ?
    C32 Zr2 B2 . . 86.0(3) ?
    C35 Zr2 B2 . . 108.3(3) ?
    Cl2 Zr2 H2A . . 73(2) ?
    C40 Zr2 H2A . . 116(2) ?
    C34 Zr2 H2A . . 136(2) ?
    C38 Zr2 H2A . . 121(2) ?
    C36 Zr2 H2A . . 87(2) ?
    C39 Zr2 H2A . . 141(2) ?
    C37 Zr2 H2A . . 90(2) ?
    C31 Zr2 H2A . . 88(2) ?
    C33 Zr2 H2A . . 138(2) ?
    C32 Zr2 H2A . . 106(2) ?
    C35 Zr2 H2A . . 104(2) ?
    B2 Zr2 H2A . . 29(2) ?
    Cl2 Zr2 H2B . . 132(2) ?
    C40 Zr2 H2B . . 125(2) ?
    C34 Zr2 H2B . . 120(2) ?
    C38 Zr2 H2B . . 80(2) ?
    C36 Zr2 H2B . . 97(2) ?
    C39 Zr2 H2B . . 113(2) ?
    C37 Zr2 H2B . . 71(2) ?
    C31 Zr2 H2B . . 77(2) ?
    C33 Zr2 H2B . . 92(2) ?
    C32 Zr2 H2B . . 66(2) ?
    C35 Zr2 H2B . . 108(2) ?
    B2 Zr2 H2B . . 30(2) ?
    H2A Zr2 H2B . . 60(3) ?
    C1 B1 Zr1 . . 136.9(5) ?
    C1 B1 H1A . . 111(4) ?
    Zr1 B1 H1A . . 56(4) ?
    C1 B1 H1B . . 112(3) ?
    Zr1 B1 H1B . . 52(3) ?
    H1A B1 H1B . . 108(5) ?
    C1 B1 H1C . . 113(4) ?
    Zr1 B1 H1C . . 110(4) ?
    H1A B1 H1C . . 111(5) ?
    H1B B1 H1C . . 101(5) ?
    C11 B2 Zr2 . . 130.5(5) ?
    C11 B2 H2A . . 112(4) ?
    Zr2 B2 H2A . . 54(4) ?
    C11 B2 H2B . . 118(3) ?
    Zr2 B2 H2B . . 45(3) ?
    H2A B2 H2B . . 99(5) ?
    C11 B2 H2C . . 112(5) ?
    Zr2 B2 H2C . . 118(5) ?
    H2A B2 H2C . . 109(6) ?
    H2B B2 H2C . . 107(6) ?
    C5 C1 C2 . . 103.9(5) ?
    C5 C1 B1 . . 131.4(5) ?
    C2 C1 B1 . . 124.6(6) ?
    C5 C1 Fe1 . . 69.1(3) ?
    C2 C1 Fe1 . . 66.8(3) ?
    B1 C1 Fe1 . . 123.7(4) ?
    C3 C2 C1 . . 111.4(6) ?
    C3 C2 Fe1 . . 70.2(4) ?
    C1 C2 Fe1 . . 71.2(3) ?
    C3 C2 H2 . . 124.3 ?
    C1 C2 H2 . . 124.3 ?
    Fe1 C2 H2 . . 125.9 ?
    C2 C3 C4 . . 107.3(5) ?
    C2 C3 C6 . . 126.6(7) ?
    C4 C3 C6 . . 125.9(7) ?
    C2 C3 Fe1 . . 69.3(3) ?
    C4 C3 Fe1 . . 70.5(3) ?
    C6 C3 Fe1 . . 120.8(5) ?
    C3 C4 C5 . . 107.5(6) ?
    C3 C4 Fe1 . . 68.3(4) ?
    C5 C4 Fe1 . . 69.6(3) ?
    C3 C4 H4 . . 126.2 ?
    C5 C4 H4 . . 126.2 ?
    Fe1 C4 H4 . . 127.4 ?
    C1 C5 C4 . . 110.0(6) ?
    C1 C5 Fe1 . . 70.2(3) ?
    C4 C5 Fe1 . . 69.3(3) ?
    C1 C5 H5 . . 125.0 ?
    C4 C5 H5 . . 125.0 ?
    Fe1 C5 H5 . . 127.1 ?
    C15 C11 C12 . . 105.5(5) ?
    C15 C11 B2 . . 129.9(5) ?
    C12 C11 B2 . . 124.5(6) ?
    C15 C11 Fe1 . . 68.3(3) ?
    C12 C11 Fe1 . . 67.9(3) ?
    B2 C11 Fe1 . . 127.4(4) ?
    C13 C12 C11 . . 110.2(6) ?
    C13 C12 Fe1 . . 68.9(3) ?
    C11 C12 Fe1 . . 71.2(3) ?
    C13 C12 H12 . . 124.9 ?
    C11 C12 H12 . . 124.9 ?
    Fe1 C12 H12 . . 126.7 ?
    C12 C13 C14 . . 107.2(6) ?
    C12 C13 C8 . . 127.8(7) ?
    C14 C13 C8 . . 124.8(7) ?
    C12 C13 Fe1 . . 70.1(3) ?
    C14 C13 Fe1 . . 69.9(3) ?
    C8 C13 Fe1 . . 121.4(5) ?
    C13 C14 C15 . . 107.0(6) ?
    C13 C14 Fe1 . . 68.6(4) ?
    C15 C14 Fe1 . . 69.4(4) ?
    C13 C14 H14 . . 126.5 ?
    C15 C14 H14 . . 126.5 ?
    Fe1 C14 H14 . . 127.0 ?
    C11 C15 C14 . . 110.0(5) ?
    C11 C15 Fe1 . . 71.3(3) ?
    C14 C15 Fe1 . . 69.2(3) ?
    C11 C15 H15 . . 125.0 ?
    C14 C15 H15 . . 125.0 ?
    Fe1 C15 H15 . . 126.0 ?
    C7' C6 C3 . . 119.8(9) ?
    C7' C6 C7 . . 45.7(8) ?
    C3 C6 C7 . . 114.3(6) ?
    C7' C6 H6A . . 64.1 ?
    C3 C6 H6A . . 108.7 ?
    C7 C6 H6A . . 108.7 ?
    C7' C6 H6B . . 131.1 ?
    C3 C6 H6B . . 108.7 ?
    C7 C6 H6B . . 108.7 ?
    H6A C6 H6B . . 107.6 ?
    C7' C6 H6C . . 107.4 ?
    C3 C6 H6C . . 107.4 ?
    C7 C6 H6C . . 66.3 ?
    H6A C6 H6C . . 141.8 ?
    H6B C6 H6C . . 47.7 ?
    C7' C6 H6D . . 107.4 ?
    C3 C6 H6D . . 107.4 ?
    C7 C6 H6D . . 137.9 ?
    H6A C6 H6D . . 49.7 ?
    H6B C6 H6D . . 60.9 ?
    H6C C6 H6D . . 106.9 ?
    C8 C7 C6 . . 122.0(10) ?
    C8 C7 H7A . . 106.8 ?
    C6 C7 H7A . . 106.8 ?
    C8 C7 H7B . . 106.8 ?
    C6 C7 H7B . . 106.8 ?
    H6C C7 H7B . . 96.1 ?
    H7A C7 H7B . . 106.7 ?
    C6 C7' C8 . . 121.6(12) ?
    C6 C7' H7C . . 106.9 ?
    C8 C7' H7C . . 106.9 ?
    C6 C7' H7D . . 106.9 ?
    C8 C7' H7D . . 106.9 ?
    H7C C7' H7D . . 106.7 ?
    C7 C8 C13 . . 116.7(7) ?
    C13 C8 C7' . . 114.7(7) ?
    C7 C8 H8A . . 108.1 ?
    C13 C8 H8A . . 108.1 ?
    C7' C8 H8A . . 68.2 ?
    C7 C8 H8B . . 108.1 ?
    C13 C8 H8B . . 108.1 ?
    C7' C8 H8B . . 136.2 ?
    H8A C8 H8B . . 107.3 ?
    C7 C8 H8C . . 67.3 ?
    C13 C8 H8C . . 108.6 ?
    C7' C8 H8C . . 108.6 ?
    C7 C8 H8D . . 133.7 ?
    C13 C8 H8D . . 108.6 ?
    C7' C8 H8D . . 108.6 ?
    H8C C8 H8D . . 107.6 ?
    C25 C21 C22 . . 107.2(6) ?
    C25 C21 Zr1 . . 74.6(3) ?
    C22 C21 Zr1 . . 75.1(3) ?
    C25 C21 H21 . . 126.4 ?
    C22 C21 H21 . . 126.4 ?
    Zr1 C21 H21 . . 116.1 ?
    C23 C22 C21 . . 108.4(6) ?
    C23 C22 Zr1 . . 74.0(3) ?
    C21 C22 Zr1 . . 72.0(3) ?
    C23 C22 H22 . . 125.8 ?
    C21 C22 H22 . . 125.8 ?
    Zr1 C22 H22 . . 120.0 ?
    C22 C23 C24 . . 107.9(6) ?
    C22 C23 Zr1 . . 73.5(3) ?
    C24 C23 Zr1 . . 73.5(3) ?
    C22 C23 H23 . . 126.0 ?
    C24 C23 H23 . . 126.0 ?
    Zr1 C23 H23 . . 118.9 ?
    C25 C24 C23 . . 107.4(6) ?
    C25 C24 Zr1 . . 73.1(4) ?
    C23 C24 Zr1 . . 73.8(4) ?
    C25 C24 H24 . . 126.3 ?
    C23 C24 H24 . . 126.3 ?
    Zr1 C24 H24 . . 118.8 ?
    C24 C25 C21 . . 109.1(6) ?
    C24 C25 Zr1 . . 74.5(4) ?
    C21 C25 Zr1 . . 72.5(4) ?
    C24 C25 H25 . . 125.4 ?
    C21 C25 H25 . . 125.4 ?
    Zr1 C25 H25 . . 119.4 ?
    C30 C26 C27 . . 107.8(6) ?
    C30 C26 Zr1 . . 73.4(3) ?
    C27 C26 Zr1 . . 75.1(4) ?
    C30 C26 H26 . . 126.1 ?
    C27 C26 H26 . . 126.1 ?
    Zr1 C26 H26 . . 117.4 ?
    C26 C27 C28 . . 108.9(6) ?
    C26 C27 Zr1 . . 72.9(4) ?
    C28 C27 Zr1 . . 73.3(4) ?
    C26 C27 H27 . . 125.6 ?
    C28 C27 H27 . . 125.6 ?
    Zr1 C27 H27 . . 120.0 ?
    C29 C28 C27 . . 107.2(6) ?
    C29 C28 Zr1 . . 73.6(4) ?
    C27 C28 Zr1 . . 74.3(4) ?
    C29 C28 H28 . . 126.4 ?
    C27 C28 H28 . . 126.4 ?
    Zr1 C28 H28 . . 117.8 ?
    C28 C29 C30 . . 107.3(6) ?
    C28 C29 Zr1 . . 74.0(4) ?
    C30 C29 Zr1 . . 72.8(3) ?
    C28 C29 H29 . . 126.3 ?
    C30 C29 H29 . . 126.3 ?
    Zr1 C29 H29 . . 118.8 ?
    C26 C30 C29 . . 108.8(6) ?
    C26 C30 Zr1 . . 74.4(4) ?
    C29 C30 Zr1 . . 74.4(4) ?
    C26 C30 H30 . . 125.6 ?
    C29 C30 H30 . . 125.6 ?
    Zr1 C30 H30 . . 117.5 ?
    C35 C31 C32 . . 108.9(7) ?
    C35 C31 Zr2 . . 74.6(4) ?
    C32 C31 Zr2 . . 73.9(4) ?
    C35 C31 H31 . . 125.6 ?
    C32 C31 H31 . . 125.6 ?
    Zr2 C31 H31 . . 117.8 ?
    C33 C32 C31 . . 106.5(7) ?
    C33 C32 Zr2 . . 73.8(4) ?
    C31 C32 Zr2 . . 73.3(4) ?
    C33 C32 H32 . . 126.8 ?
    C31 C32 H32 . . 126.8 ?
    Zr2 C32 H32 . . 118.2 ?
    C32 C33 C34 . . 109.0(7) ?
    C32 C33 Zr2 . . 74.0(4) ?
    C34 C33 Zr2 . . 72.9(4) ?
    C32 C33 H33 . . 125.5 ?
    C34 C33 H33 . . 125.5 ?
    Zr2 C33 H33 . . 119.4 ?
    C33 C34 C35 . . 107.7(7) ?
    C33 C34 Zr2 . . 74.7(4) ?
    C35 C34 Zr2 . . 75.1(4) ?
    C33 C34 H34 . . 126.1 ?
    C35 C34 H34 . . 126.1 ?
    Zr2 C34 H34 . . 116.2 ?
    C31 C35 C34 . . 107.9(7) ?
    C31 C35 Zr2 . . 73.5(4) ?
    C34 C35 Zr2 . . 72.5(4) ?
    C31 C35 H35 . . 126.0 ?
    C34 C35 H35 . . 126.0 ?
    Zr2 C35 H35 . . 119.8 ?
    C37 C36 C40 . . 106.7(7) ?
    C37 C36 Zr2 . . 74.2(4) ?
    C40 C36 Zr2 . . 73.0(4) ?
    C37 C36 H36 . . 126.7 ?
    C40 C36 H36 . . 126.7 ?
    Zr2 C36 H36 . . 118.1 ?
    C36 C37 C38 . . 109.3(7) ?
    C36 C37 Zr2 . . 73.7(4) ?
    C38 C37 Zr2 . . 73.2(4) ?
    C36 C37 H37 . . 125.3 ?
    C38 C37 H37 . . 125.3 ?
    Zr2 C37 H37 . . 119.6 ?
    C39 C38 C37 . . 107.6(8) ?
    C39 C38 Zr2 . . 74.1(4) ?
    C37 C38 Zr2 . . 74.2(4) ?
    C39 C38 H38 . . 126.2 ?
    C37 C38 H38 . . 126.2 ?
    Zr2 C38 H38 . . 117.6 ?
    C40 C39 C38 . . 108.0(6) ?
    C40 C39 Zr2 . . 73.3(4) ?
    C38 C39 Zr2 . . 73.4(4) ?
    C40 C39 H39 . . 126.0 ?
    C38 C39 H39 . . 126.0 ?
    Zr2 C39 H39 . . 119.1 ?
    C39 C40 C36 . . 108.3(7) ?
    C39 C40 Zr2 . . 74.2(4) ?
    C36 C40 Zr2 . . 73.8(4) ?
    C39 C40 H40 . . 125.8 ?
    C36 C40 H40 . . 125.8 ?
    Zr2 C40 H40 . . 118.1 ?
loop_
    _geom_torsion_atom_site_label_1
    _geom_torsion_atom_site_label_2
    _geom_torsion_atom_site_label_3
    _geom_torsion_atom_site_label_4
    _geom_torsion_site_symmetry_1
    _geom_torsion_site_symmetry_2
    _geom_torsion_site_symmetry_3
    _geom_torsion_site_symmetry_4
    _geom_torsion
    _geom_torsion_publ_flag
    C21 Zr1 B1 C1 . . . . -7.3(9) ?
    C30 Zr1 B1 C1 . . . . -129.4(6) ?
    C25 Zr1 B1 C1 . . . . -41.0(7) ?
    C26 Zr1 B1 C1 . . . . -155.2(6) ?
    C22 Zr1 B1 C1 . . . . 18.9(7) ?
    C29 Zr1 B1 C1 . . . . -145.3(7) ?
    C24 Zr1 B1 C1 . . . . -30.0(7) ?
    Cl1 Zr1 B1 C1 . . . . 95.1(7) ?
    C23 Zr1 B1 C1 . . . . 2.7(7) ?
    C28 Zr1 B1 C1 . . . . -177.7(7) ?
    C27 Zr1 B1 C1 . . . . 172.4(6) ?
    Cl2 Zr2 B2 C11 . . . . -94.1(6) ?
    C40 Zr2 B2 C11 . . . . -9.0(8) ?
    C34 Zr2 B2 C11 . . . . 163.1(5) ?
    C38 Zr2 B2 C11 . . . . 44.9(7) ?
    C36 Zr2 B2 C11 . . . . -8.9(7) ?
    C39 Zr2 B2 C11 . . . . 32.1(8) ?
    C37 Zr2 B2 C11 . . . . 20.8(7) ?
    C31 Zr2 B2 C11 . . . . 169.0(7) ?
    C33 Zr2 B2 C11 . . . . 128.6(6) ?
    C32 Zr2 B2 C11 . . . . 136.5(7) ?
    C35 Zr2 B2 C11 . . . . -173.9(6) ?
    Zr1 B1 C1 C5 . . . . 29.0(11) ?
    Zr1 B1 C1 C2 . . . . -156.7(5) ?
    Zr1 B1 C1 Fe1 . . . . 119.9(6) ?
    C2 Fe1 C1 C5 . . . . -116.3(5) ?
    C13 Fe1 C1 C5 . . . . -148.2(6) ?
    C3 Fe1 C1 C5 . . . . -80.6(4) ?
    C12 Fe1 C1 C5 . . . . 42.5(10) ?
    C14 Fe1 C1 C5 . . . . 170.4(4) ?
    C15 Fe1 C1 C5 . . . . 125.6(4) ?
    C4 Fe1 C1 C5 . . . . -36.6(4) ?
    C11 Fe1 C1 C5 . . . . 82.7(4) ?
    C13 Fe1 C1 C2 . . . . -31.9(8) ?
    C3 Fe1 C1 C2 . . . . 35.7(4) ?
    C12 Fe1 C1 C2 . . . . 158.8(8) ?
    C14 Fe1 C1 C2 . . . . -73.3(5) ?
    C15 Fe1 C1 C2 . . . . -118.1(4) ?
    C4 Fe1 C1 C2 . . . . 79.7(4) ?
    C5 Fe1 C1 C2 . . . . 116.3(5) ?
    C11 Fe1 C1 C2 . . . . -161.0(4) ?
    C2 Fe1 C1 B1 . . . . 117.1(7) ?
    C13 Fe1 C1 B1 . . . . 85.3(8) ?
    C3 Fe1 C1 B1 . . . . 152.8(6) ?
    C12 Fe1 C1 B1 . . . . -84.0(11) ?
    C14 Fe1 C1 B1 . . . . 43.9(6) ?
    C15 Fe1 C1 B1 . . . . -1.0(6) ?
    C4 Fe1 C1 B1 . . . . -163.2(6) ?
    C5 Fe1 C1 B1 . . . . -126.6(6) ?
    C11 Fe1 C1 B1 . . . . -43.8(6) ?
    C5 C1 C2 C3 . . . . 0.8(7) ?
    B1 C1 C2 C3 . . . . -174.8(6) ?
    Fe1 C1 C2 C3 . . . . -58.8(4) ?
    C5 C1 C2 Fe1 . . . . 59.6(4) ?
    B1 C1 C2 Fe1 . . . . -116.0(6) ?
    C13 Fe1 C2 C3 . . . . -71.8(4) ?
    C12 Fe1 C2 C3 . . . . -44.2(8) ?
    C14 Fe1 C2 C3 . . . . -114.1(4) ?
    C15 Fe1 C2 C3 . . . . -154.0(4) ?
    C4 Fe1 C2 C3 . . . . 38.8(4) ?
    C5 Fe1 C2 C3 . . . . 83.1(4) ?
    C1 Fe1 C2 C3 . . . . 122.2(5) ?
    C11 Fe1 C2 C3 . . . . -179.0(7) ?
    C13 Fe1 C2 C1 . . . . 166.0(4) ?
    C3 Fe1 C2 C1 . . . . -122.2(5) ?
    C12 Fe1 C2 C1 . . . . -166.4(6) ?
    C14 Fe1 C2 C1 . . . . 123.7(4) ?
    C15 Fe1 C2 C1 . . . . 83.9(4) ?
    C4 Fe1 C2 C1 . . . . -83.4(4) ?
    C5 Fe1 C2 C1 . . . . -39.0(4) ?
    C11 Fe1 C2 C1 . . . . 58.9(9) ?
    C1 C2 C3 C4 . . . . -1.2(7) ?
    Fe1 C2 C3 C4 . . . . -60.6(4) ?
    C1 C2 C3 C6 . . . . 173.1(6) ?
    Fe1 C2 C3 C6 . . . . 113.7(7) ?
    C1 C2 C3 Fe1 . . . . 59.4(4) ?
    C13 Fe1 C3 C2 . . . . 120.6(4) ?
    C12 Fe1 C3 C2 . . . . 159.2(4) ?
    C14 Fe1 C3 C2 . . . . 80.6(4) ?
    C15 Fe1 C3 C2 . . . . 60.9(7) ?
    C4 Fe1 C3 C2 . . . . -118.0(5) ?
    C5 Fe1 C3 C2 . . . . -80.4(4) ?
    C1 Fe1 C3 C2 . . . . -36.9(4) ?
    C11 Fe1 C3 C2 . . . . 179.2(6) ?
    C2 Fe1 C3 C4 . . . . 118.0(5) ?
    C13 Fe1 C3 C4 . . . . -121.4(4) ?
    C12 Fe1 C3 C4 . . . . -82.7(4) ?
    C14 Fe1 C3 C4 . . . . -161.4(4) ?
    C15 Fe1 C3 C4 . . . . 178.9(5) ?
    C5 Fe1 C3 C4 . . . . 37.6(4) ?
    C1 Fe1 C3 C4 . . . . 81.1(4) ?
    C11 Fe1 C3 C4 . . . . -62.8(7) ?
    C2 Fe1 C3 C6 . . . . -121.2(8) ?
    C13 Fe1 C3 C6 . . . . -0.6(7) ?
    C12 Fe1 C3 C6 . . . . 38.1(8) ?
    C14 Fe1 C3 C6 . . . . -40.6(8) ?
    C15 Fe1 C3 C6 . . . . -60.3(10) ?
    C4 Fe1 C3 C6 . . . . 120.8(9) ?
    C5 Fe1 C3 C6 . . . . 158.4(8) ?
    C1 Fe1 C3 C6 . . . . -158.1(8) ?
    C11 Fe1 C3 C6 . . . . 58.0(10) ?
    C2 C3 C4 C5 . . . . 1.1(7) ?
    C6 C3 C4 C5 . . . . -173.3(6) ?
    Fe1 C3 C4 C5 . . . . -58.8(4) ?
    C2 C3 C4 Fe1 . . . . 59.9(4) ?
    C6 C3 C4 Fe1 . . . . -114.5(6) ?
    C2 Fe1 C4 C3 . . . . -38.1(4) ?
    C13 Fe1 C4 C3 . . . . 71.5(5) ?
    C12 Fe1 C4 C3 . . . . 114.3(4) ?
    C14 Fe1 C4 C3 . . . . 39.2(8) ?
    C15 Fe1 C4 C3 . . . . -178.4(8) ?
    C5 Fe1 C4 C3 . . . . -119.6(6) ?
    C1 Fe1 C4 C3 . . . . -83.2(4) ?
    C11 Fe1 C4 C3 . . . . 155.0(4) ?
    C2 Fe1 C4 C5 . . . . 81.5(4) ?
    C13 Fe1 C4 C5 . . . . -169.0(4) ?
    C3 Fe1 C4 C5 . . . . 119.6(6) ?
    C12 Fe1 C4 C5 . . . . -126.2(4) ?
    C14 Fe1 C4 C5 . . . . 158.8(6) ?
    C15 Fe1 C4 C5 . . . . -58.8(11) ?
    C1 Fe1 C4 C5 . . . . 36.4(4) ?
    C11 Fe1 C4 C5 . . . . -85.4(5) ?
    C2 C1 C5 C4 . . . . -0.1(6) ?
    B1 C1 C5 C4 . . . . 175.0(6) ?
    Fe1 C1 C5 C4 . . . . 58.0(4) ?
    C2 C1 C5 Fe1 . . . . -58.1(4) ?
    B1 C1 C5 Fe1 . . . . 117.0(6) ?
    C3 C4 C5 C1 . . . . -0.6(7) ?
    Fe1 C4 C5 C1 . . . . -58.5(4) ?
    C3 C4 C5 Fe1 . . . . 57.9(4) ?
    C2 Fe1 C5 C1 . . . . 40.2(4) ?
    C13 Fe1 C5 C1 . . . . 147.0(6) ?
    C3 Fe1 C5 C1 . . . . 83.8(4) ?
    C12 Fe1 C5 C1 . . . . -165.9(3) ?
    C14 Fe1 C5 C1 . . . . -26.7(10) ?
    C15 Fe1 C5 C1 . . . . -76.8(4) ?
    C4 Fe1 C5 C1 . . . . 121.6(6) ?
    C11 Fe1 C5 C1 . . . . -120.7(4) ?
    C2 Fe1 C5 C4 . . . . -81.4(4) ?
    C13 Fe1 C5 C4 . . . . 25.4(9) ?
    C3 Fe1 C5 C4 . . . . -37.8(4) ?
    C12 Fe1 C5 C4 . . . . 72.6(5) ?
    C14 Fe1 C5 C4 . . . . -148.3(8) ?
    C15 Fe1 C5 C4 . . . . 161.7(4) ?
    C1 Fe1 C5 C4 . . . . -121.6(6) ?
    C11 Fe1 C5 C4 . . . . 117.7(4) ?
    Zr2 B2 C11 C15 . . . . 37.8(10) ?
    Zr2 B2 C11 C12 . . . . -143.2(6) ?
    Zr2 B2 C11 Fe1 . . . . 129.6(5) ?
    C2 Fe1 C11 C15 . . . . 32.7(9) ?
    C13 Fe1 C11 C15 . . . . -81.7(4) ?
    C3 Fe1 C11 C15 . . . . -145.6(6) ?
    C12 Fe1 C11 C15 . . . . -118.2(5) ?
    C14 Fe1 C11 C15 . . . . -37.3(4) ?
    C4 Fe1 C11 C15 . . . . 168.6(3) ?
    C5 Fe1 C11 C15 . . . . 123.3(4) ?
    C1 Fe1 C11 C15 . . . . 78.6(4) ?
    C2 Fe1 C11 C12 . . . . 150.9(7) ?
    C13 Fe1 C11 C12 . . . . 36.6(4) ?
    C3 Fe1 C11 C12 . . . . -27.3(8) ?
    C14 Fe1 C11 C12 . . . . 81.0(4) ?
    C15 Fe1 C11 C12 . . . . 118.2(5) ?
    C4 Fe1 C11 C12 . . . . -73.2(5) ?
    C5 Fe1 C11 C12 . . . . -118.5(4) ?
    C1 Fe1 C11 C12 . . . . -163.2(4) ?
    C2 Fe1 C11 B2 . . . . -91.7(10) ?
    C13 Fe1 C11 B2 . . . . 153.9(6) ?
    C3 Fe1 C11 B2 . . . . 90.0(8) ?
    C12 Fe1 C11 B2 . . . . 117.4(7) ?
    C14 Fe1 C11 B2 . . . . -161.7(6) ?
    C15 Fe1 C11 B2 . . . . -124.4(7) ?
    C4 Fe1 C11 B2 . . . . 44.2(6) ?
    C5 Fe1 C11 B2 . . . . -1.1(6) ?
    C1 Fe1 C11 B2 . . . . -45.8(7) ?
    C15 C11 C12 C13 . . . . 0.3(7) ?
    B2 C11 C12 C13 . . . . -179.0(6) ?
    Fe1 C11 C12 C13 . . . . -57.9(4) ?
    C15 C11 C12 Fe1 . . . . 58.2(4) ?
    B2 C11 C12 Fe1 . . . . -121.1(6) ?
    C2 Fe1 C12 C13 . . . . -39.2(8) ?
    C3 Fe1 C12 C13 . . . . -70.1(5) ?
    C14 Fe1 C12 C13 . . . . 38.9(4) ?
    C15 Fe1 C12 C13 . . . . 83.6(4) ?
    C4 Fe1 C12 C13 . . . . -113.0(4) ?
    C5 Fe1 C12 C13 . . . . -153.7(4) ?
    C1 Fe1 C12 C13 . . . . 173.4(8) ?
    C11 Fe1 C12 C13 . . . . 121.6(6) ?
    C2 Fe1 C12 C11 . . . . -160.8(6) ?
    C13 Fe1 C12 C11 . . . . -121.6(6) ?
    C3 Fe1 C12 C11 . . . . 168.4(4) ?
    C14 Fe1 C12 C11 . . . . -82.7(4) ?
    C15 Fe1 C12 C11 . . . . -38.0(4) ?
    C4 Fe1 C12 C11 . . . . 125.4(4) ?
    C5 Fe1 C12 C11 . . . . 84.7(4) ?
    C1 Fe1 C12 C11 . . . . 51.8(10) ?
    C11 C12 C13 C14 . . . . -1.1(7) ?
    Fe1 C12 C13 C14 . . . . -60.4(4) ?
    C11 C12 C13 C8 . . . . 174.2(6) ?
    Fe1 C12 C13 C8 . . . . 114.9(7) ?
    C11 C12 C13 Fe1 . . . . 59.3(4) ?
    C2 Fe1 C13 C12 . . . . 161.5(4) ?
    C3 Fe1 C13 C12 . . . . 122.9(4) ?
    C14 Fe1 C13 C12 . . . . -117.9(6) ?
    C15 Fe1 C13 C12 . . . . -79.7(4) ?
    C4 Fe1 C13 C12 . . . . 83.6(4) ?
    C5 Fe1 C13 C12 . . . . 65.1(8) ?
    C1 Fe1 C13 C12 . . . . -175.2(6) ?
    C11 Fe1 C13 C12 . . . . -36.5(4) ?
    C2 Fe1 C13 C14 . . . . -80.6(5) ?
    C3 Fe1 C13 C14 . . . . -119.3(4) ?
    C12 Fe1 C13 C14 . . . . 117.9(6) ?
    C15 Fe1 C13 C14 . . . . 38.1(4) ?
    C4 Fe1 C13 C14 . . . . -158.6(4) ?
    C5 Fe1 C13 C14 . . . . -177.0(6) ?
    C1 Fe1 C13 C14 . . . . -57.4(8) ?
    C11 Fe1 C13 C14 . . . . 81.4(4) ?
    C2 Fe1 C13 C8 . . . . 38.6(8) ?
    C3 Fe1 C13 C8 . . . . 0.0(7) ?
    C12 Fe1 C13 C8 . . . . -122.9(8) ?
    C14 Fe1 C13 C8 . . . . 119.2(8) ?
    C15 Fe1 C13 C8 . . . . 157.4(7) ?
    C4 Fe1 C13 C8 . . . . -39.3(8) ?
    C5 Fe1 C13 C8 . . . . -57.8(11) ?
    C1 Fe1 C13 C8 . . . . 61.8(10) ?
    C11 Fe1 C13 C8 . . . . -159.4(7) ?
    C12 C13 C14 C15 . . . . 1.5(7) ?
    C8 C13 C14 C15 . . . . -174.0(6) ?
    Fe1 C13 C14 C15 . . . . -59.0(4) ?
    C12 C13 C14 Fe1 . . . . 60.5(4) ?
    C8 C13 C14 Fe1 . . . . -115.0(6) ?
    C2 Fe1 C14 C13 . . . . 114.6(4) ?
    C3 Fe1 C14 C13 . . . . 73.4(5) ?
    C12 Fe1 C14 C13 . . . . -38.5(4) ?
    C15 Fe1 C14 C13 . . . . -118.9(6) ?
    C4 Fe1 C14 C13 . . . . 45.7(8) ?
    C5 Fe1 C14 C13 . . . . 176.2(8) ?
    C1 Fe1 C14 C13 . . . . 155.9(4) ?
    C11 Fe1 C14 C13 . . . . -82.4(4) ?
    C2 Fe1 C14 C15 . . . . -126.5(4) ?
    C13 Fe1 C14 C15 . . . . 118.9(6) ?
    C3 Fe1 C14 C15 . . . . -167.7(4) ?
    C12 Fe1 C14 C15 . . . . 80.4(4) ?
    C4 Fe1 C14 C15 . . . . 164.6(6) ?
    C5 Fe1 C14 C15 . . . . -64.9(10) ?
    C1 Fe1 C14 C15 . . . . -85.2(4) ?
    C11 Fe1 C14 C15 . . . . 36.4(4) ?
    C12 C11 C15 C14 . . . . 0.7(6) ?
    B2 C11 C15 C14 . . . . 179.9(6) ?
    Fe1 C11 C15 C14 . . . . 58.6(4) ?
    C12 C11 C15 Fe1 . . . . -57.9(4) ?
    B2 C11 C15 Fe1 . . . . 121.3(6) ?
    C13 C14 C15 C11 . . . . -1.4(7) ?
    Fe1 C14 C15 C11 . . . . -59.9(4) ?
    C13 C14 C15 Fe1 . . . . 58.5(4) ?
    C2 Fe1 C15 C11 . . . . -168.6(3) ?
    C13 Fe1 C15 C11 . . . . 82.6(4) ?
    C3 Fe1 C15 C11 . . . . 148.2(6) ?
    C12 Fe1 C15 C11 . . . . 38.5(3) ?
    C14 Fe1 C15 C11 . . . . 120.9(5) ?
    C4 Fe1 C15 C11 . . . . -34.3(10) ?
    C5 Fe1 C15 C11 . . . . -80.3(4) ?
    C1 Fe1 C15 C11 . . . . -123.2(3) ?
    C2 Fe1 C15 C14 . . . . 70.5(4) ?
    C13 Fe1 C15 C14 . . . . -38.3(4) ?
    C3 Fe1 C15 C14 . . . . 27.3(8) ?
    C12 Fe1 C15 C14 . . . . -82.4(4) ?
    C4 Fe1 C15 C14 . . . . -155.2(8) ?
    C5 Fe1 C15 C14 . . . . 158.7(4) ?
    C1 Fe1 C15 C14 . . . . 115.9(4) ?
    C11 Fe1 C15 C14 . . . . -120.9(5) ?
    C2 C3 C6 C7' . . . . -113.6(13) ?
    C4 C3 C6 C7' . . . . 59.7(13) ?
    Fe1 C3 C6 C7' . . . . -27.5(14) ?
    C2 C3 C6 C7 . . . . -62.3(11) ?
    C4 C3 C6 C7 . . . . 111.0(9) ?
    Fe1 C3 C6 C7 . . . . 23.8(11) ?
    C7' C6 C7 C8 . . . . 48.7(13) ?
    C3 C6 C7 C8 . . . . -60.0(14) ?
    C3 C6 C7' C8 . . . . 58.3(17) ?
    C7 C6 C7' C8 . . . . -37.7(10) ?
    C6 C7 C8 C13 . . . . 61.2(14) ?
    C6 C7 C8 C7' . . . . -37.3(10) ?
    C12 C13 C8 C7 . . . . -115.5(10) ?
    C14 C13 C8 C7 . . . . 59.0(12) ?
    Fe1 C13 C8 C7 . . . . -27.2(12) ?
    C12 C13 C8 C7' . . . . -67.2(11) ?
    C14 C13 C8 C7' . . . . 107.3(10) ?
    Fe1 C13 C8 C7' . . . . 21.0(11) ?
    C6 C7' C8 C7 . . . . 48.2(13) ?
    C6 C7' C8 C13 . . . . -55.3(17) ?
    C30 Zr1 C21 C25 . . . . 63.5(4) ?
    C26 Zr1 C21 C25 . . . . 93.7(4) ?
    C22 Zr1 C21 C25 . . . . -113.0(6) ?
    C29 Zr1 C21 C25 . . . . 60.5(5) ?
    C24 Zr1 C21 C25 . . . . -36.1(4) ?
    Cl1 Zr1 C21 C25 . . . . -167.4(4) ?
    C23 Zr1 C21 C25 . . . . -76.6(4) ?
    C28 Zr1 C21 C25 . . . . 102.0(5) ?
    C27 Zr1 C21 C25 . . . . 116.0(4) ?
    B1 Zr1 C21 C25 . . . . -64.3(6) ?
    C30 Zr1 C21 C22 . . . . 176.5(4) ?
    C25 Zr1 C21 C22 . . . . 113.0(6) ?
    C26 Zr1 C21 C22 . . . . -153.3(5) ?
    C29 Zr1 C21 C22 . . . . 173.4(4) ?
    C24 Zr1 C21 C22 . . . . 76.9(4) ?
    Cl1 Zr1 C21 C22 . . . . -54.5(4) ?
    C23 Zr1 C21 C22 . . . . 36.4(4) ?
    C28 Zr1 C21 C22 . . . . -145.1(4) ?
    C27 Zr1 C21 C22 . . . . -131.1(4) ?
    B1 Zr1 C21 C22 . . . . 48.7(6) ?
    C25 C21 C22 C23 . . . . 2.7(7) ?
    Zr1 C21 C22 C23 . . . . -65.6(4) ?
    C25 C21 C22 Zr1 . . . . 68.3(4) ?
    C21 Zr1 C22 C23 . . . . 116.0(6) ?
    C30 Zr1 C22 C23 . . . . 111.6(4) ?
    C25 Zr1 C22 C23 . . . . 77.7(4) ?
    C26 Zr1 C22 C23 . . . . 144.5(4) ?
    C29 Zr1 C22 C23 . . . . 101.4(7) ?
    C24 Zr1 C22 C23 . . . . 37.3(4) ?
    Cl1 Zr1 C22 C23 . . . . -121.2(4) ?
    C28 Zr1 C22 C23 . . . . -167.5(5) ?
    C27 Zr1 C22 C23 . . . . 177.8(4) ?
    B1 Zr1 C22 C23 . . . . -31.1(5) ?
    C30 Zr1 C22 C21 . . . . -4.4(5) ?
    C25 Zr1 C22 C21 . . . . -38.3(4) ?
    C26 Zr1 C22 C21 . . . . 28.5(5) ?
    C29 Zr1 C22 C21 . . . . -14.6(9) ?
    C24 Zr1 C22 C21 . . . . -78.7(5) ?
    Cl1 Zr1 C22 C21 . . . . 122.8(4) ?
    C23 Zr1 C22 C21 . . . . -116.0(6) ?
    C28 Zr1 C22 C21 . . . . 76.6(7) ?
    C27 Zr1 C22 C21 . . . . 61.8(5) ?
    B1 Zr1 C22 C21 . . . . -147.1(4) ?
    C21 C22 C23 C24 . . . . -1.7(7) ?
    Zr1 C22 C23 C24 . . . . -66.0(4) ?
    C21 C22 C23 Zr1 . . . . 64.3(4) ?
    C21 Zr1 C23 C22 . . . . -36.8(4) ?
    C30 Zr1 C23 C22 . . . . -95.1(5) ?
    C25 Zr1 C23 C22 . . . . -77.7(5) ?
    C26 Zr1 C23 C22 . . . . -50.7(5) ?
    C29 Zr1 C23 C22 . . . . -140.6(5) ?
    C24 Zr1 C23 C22 . . . . -115.0(6) ?
    Cl1 Zr1 C23 C22 . . . . 55.8(4) ?
    C28 Zr1 C23 C22 . . . . 149.1(12) ?
    C27 Zr1 C23 C22 . . . . -4.6(8) ?
    B1 Zr1 C23 C22 . . . . 151.4(4) ?
    C21 Zr1 C23 C24 . . . . 78.1(4) ?
    C30 Zr1 C23 C24 . . . . 19.9(5) ?
    C25 Zr1 C23 C24 . . . . 37.2(4) ?
    C26 Zr1 C23 C24 . . . . 64.3(5) ?
    C22 Zr1 C23 C24 . . . . 115.0(6) ?
    C29 Zr1 C23 C24 . . . . -25.6(6) ?
    Cl1 Zr1 C23 C24 . . . . 170.8(4) ?
    C28 Zr1 C23 C24 . . . . -95.9(13) ?
    C27 Zr1 C23 C24 . . . . 110.4(6) ?
    B1 Zr1 C23 C24 . . . . -93.6(4) ?
    C22 C23 C24 C25 . . . . 0.0(7) ?
    Zr1 C23 C24 C25 . . . . -65.9(4) ?
    C22 C23 C24 Zr1 . . . . 66.0(4) ?
    C21 Zr1 C24 C25 . . . . 36.7(4) ?
    C30 Zr1 C24 C25 . . . . -50.5(4) ?
    C26 Zr1 C24 C25 . . . . -21.1(5) ?
    C22 Zr1 C24 C25 . . . . 77.4(5) ?
    C29 Zr1 C24 C25 . . . . -81.3(5) ?
    Cl1 Zr1 C24 C25 . . . . 103.2(4) ?
    C23 Zr1 C24 C25 . . . . 114.4(6) ?
    C28 Zr1 C24 C25 . . . . -84.1(6) ?
    C27 Zr1 C24 C25 . . . . -21.6(6) ?
    B1 Zr1 C24 C25 . . . . -161.7(4) ?
    C21 Zr1 C24 C23 . . . . -77.7(4) ?
    C30 Zr1 C24 C23 . . . . -164.9(4) ?
    C25 Zr1 C24 C23 . . . . -114.4(6) ?
    C26 Zr1 C24 C23 . . . . -135.5(4) ?
    C22 Zr1 C24 C23 . . . . -37.0(4) ?
    C29 Zr1 C24 C23 . . . . 164.3(4) ?
    Cl1 Zr1 C24 C23 . . . . -11.2(4) ?
    C28 Zr1 C24 C23 . . . . 161.5(4) ?
    C27 Zr1 C24 C23 . . . . -136.0(4) ?
    B1 Zr1 C24 C23 . . . . 83.8(4) ?
    C23 C24 C25 C21 . . . . 1.6(7) ?
    Zr1 C24 C25 C21 . . . . -64.7(5) ?
    C23 C24 C25 Zr1 . . . . 66.3(4) ?
    C22 C21 C25 C24 . . . . -2.7(7) ?
    Zr1 C21 C25 C24 . . . . 66.0(5) ?
    C22 C21 C25 Zr1 . . . . -68.7(4) ?
    C21 Zr1 C25 C24 . . . . -116.4(6) ?
    C30 Zr1 C25 C24 . . . . 129.2(4) ?
    C26 Zr1 C25 C24 . . . . 161.1(4) ?
    C22 Zr1 C25 C24 . . . . -78.1(4) ?
    C29 Zr1 C25 C24 . . . . 110.7(4) ?
    Cl1 Zr1 C25 C24 . . . . -100.8(4) ?
    C23 Zr1 C25 C24 . . . . -37.6(4) ?
    C28 Zr1 C25 C24 . . . . 132.5(4) ?
    C27 Zr1 C25 C24 . . . . 167.3(4) ?
    B1 Zr1 C25 C24 . . . . 20.7(5) ?
    C30 Zr1 C25 C21 . . . . -114.4(5) ?
    C26 Zr1 C25 C21 . . . . -82.6(4) ?
    C22 Zr1 C25 C21 . . . . 38.2(4) ?
    C29 Zr1 C25 C21 . . . . -132.9(4) ?
    C24 Zr1 C25 C21 . . . . 116.4(6) ?
    Cl1 Zr1 C25 C21 . . . . 15.5(5) ?
    C23 Zr1 C25 C21 . . . . 78.8(5) ?
    C28 Zr1 C25 C21 . . . . -111.2(5) ?
    C27 Zr1 C25 C21 . . . . -76.3(5) ?
    B1 Zr1 C25 C21 . . . . 137.1(4) ?
    C21 Zr1 C26 C30 . . . . -109.4(4) ?
    C25 Zr1 C26 C30 . . . . -76.4(4) ?
    C22 Zr1 C26 C30 . . . . -124.6(4) ?
    C29 Zr1 C26 C30 . . . . 37.4(4) ?
    C24 Zr1 C26 C30 . . . . -65.3(4) ?
    Cl1 Zr1 C26 C30 . . . . 157.9(4) ?
    C23 Zr1 C26 C30 . . . . -98.1(4) ?
    C28 Zr1 C26 C30 . . . . 77.7(4) ?
    C27 Zr1 C26 C30 . . . . 114.2(6) ?
    B1 Zr1 C26 C30 . . . . 49.6(5) ?
    C21 Zr1 C26 C27 . . . . 136.4(5) ?
    C30 Zr1 C26 C27 . . . . -114.2(6) ?
    C25 Zr1 C26 C27 . . . . 169.4(4) ?
    C22 Zr1 C26 C27 . . . . 121.2(4) ?
    C29 Zr1 C26 C27 . . . . -76.8(4) ?
    C24 Zr1 C26 C27 . . . . -179.5(4) ?
    Cl1 Zr1 C26 C27 . . . . 43.7(4) ?
    C23 Zr1 C26 C27 . . . . 147.7(4) ?
    C28 Zr1 C26 C27 . . . . -36.4(4) ?
    B1 Zr1 C26 C27 . . . . -64.6(5) ?
    C30 C26 C27 C28 . . . . -1.7(7) ?
    Zr1 C26 C27 C28 . . . . 65.0(4) ?
    C30 C26 C27 Zr1 . . . . -66.7(4) ?
    C21 Zr1 C27 C26 . . . . -45.1(5) ?
    C30 Zr1 C27 C26 . . . . 37.5(4) ?
    C25 Zr1 C27 C26 . . . . -11.9(5) ?
    C22 Zr1 C27 C26 . . . . -74.8(5) ?
    C29 Zr1 C27 C26 . . . . 78.8(4) ?
    C24 Zr1 C27 C26 . . . . 0.9(7) ?
    Cl1 Zr1 C27 C26 . . . . -135.3(4) ?
    C23 Zr1 C27 C26 . . . . -71.8(7) ?
    C28 Zr1 C27 C26 . . . . 116.5(6) ?
    B1 Zr1 C27 C26 . . . . 135.1(4) ?
    C21 Zr1 C27 C28 . . . . -161.5(4) ?
    C30 Zr1 C27 C28 . . . . -79.0(4) ?
    C25 Zr1 C27 C28 . . . . -128.3(4) ?
    C26 Zr1 C27 C28 . . . . -116.5(6) ?
    C22 Zr1 C27 C28 . . . . 168.7(4) ?
    C29 Zr1 C27 C28 . . . . -37.7(4) ?
    C24 Zr1 C27 C28 . . . . -115.6(5) ?
    Cl1 Zr1 C27 C28 . . . . 108.2(4) ?
    C23 Zr1 C27 C28 . . . . 171.7(5) ?
    B1 Zr1 C27 C28 . . . . 18.7(5) ?
    C26 C27 C28 C29 . . . . 2.1(7) ?
    Zr1 C27 C28 C29 . . . . 66.7(5) ?
    C26 C27 C28 Zr1 . . . . -64.7(4) ?
    C21 Zr1 C28 C29 . . . . -87.9(5) ?
    C30 Zr1 C28 C29 . . . . -37.7(4) ?
    C25 Zr1 C28 C29 . . . . -41.6(6) ?
    C26 Zr1 C28 C29 . . . . -77.8(4) ?
    C22 Zr1 C28 C29 . . . . -136.8(6) ?
    C24 Zr1 C28 C29 . . . . 4.9(6) ?
    Cl1 Zr1 C28 C29 . . . . 178.9(4) ?
    C23 Zr1 C28 C29 . . . . 85.2(13) ?
    C27 Zr1 C28 C29 . . . . -113.7(6) ?
    B1 Zr1 C28 C29 . . . . 82.9(4) ?
    C21 Zr1 C28 C27 . . . . 25.8(6) ?
    C30 Zr1 C28 C27 . . . . 76.1(4) ?
    C25 Zr1 C28 C27 . . . . 72.1(5) ?
    C26 Zr1 C28 C27 . . . . 36.0(4) ?
    C22 Zr1 C28 C27 . . . . -23.0(8) ?
    C29 Zr1 C28 C27 . . . . 113.7(6) ?
    C24 Zr1 C28 C27 . . . . 118.6(5) ?
    Cl1 Zr1 C28 C27 . . . . -67.3(4) ?
    C23 Zr1 C28 C27 . . . . -161.0(11) ?
    B1 Zr1 C28 C27 . . . . -163.3(4) ?
    C27 C28 C29 C30 . . . . -1.6(7) ?
    Zr1 C28 C29 C30 . . . . 65.7(5) ?
    C27 C28 C29 Zr1 . . . . -67.2(4) ?
    C21 Zr1 C29 C28 . . . . 119.9(4) ?
    C30 Zr1 C29 C28 . . . . 114.4(6) ?
    C25 Zr1 C29 C28 . . . . 149.4(4) ?
    C26 Zr1 C29 C28 . . . . 77.8(4) ?
    C22 Zr1 C29 C28 . . . . 129.6(6) ?
    C24 Zr1 C29 C28 . . . . -177.1(4) ?
    Cl1 Zr1 C29 C28 . . . . -1.2(5) ?
    C23 Zr1 C29 C28 . . . . -162.2(4) ?
    C27 Zr1 C29 C28 . . . . 37.7(4) ?
    B1 Zr1 C29 C28 . . . . -93.7(4) ?
    C21 Zr1 C29 C30 . . . . 5.5(6) ?
    C25 Zr1 C29 C30 . . . . 35.0(5) ?
    C26 Zr1 C29 C30 . . . . -36.6(4) ?
    C22 Zr1 C29 C30 . . . . 15.3(9) ?
    C24 Zr1 C29 C30 . . . . 68.5(5) ?
    Cl1 Zr1 C29 C30 . . . . -115.6(4) ?
    C23 Zr1 C29 C30 . . . . 83.4(5) ?
    C28 Zr1 C29 C30 . . . . -114.4(6) ?
    C27 Zr1 C29 C30 . . . . -76.7(4) ?
    B1 Zr1 C29 C30 . . . . 151.9(5) ?
    C27 C26 C30 C29 . . . . 0.8(7) ?
    Zr1 C26 C30 C29 . . . . -67.1(5) ?
    C27 C26 C30 Zr1 . . . . 67.8(4) ?
    C28 C29 C30 C26 . . . . 0.5(7) ?
    Zr1 C29 C30 C26 . . . . 67.0(4) ?
    C28 C29 C30 Zr1 . . . . -66.5(5) ?
    C21 Zr1 C30 C26 . . . . 69.3(4) ?
    C25 Zr1 C30 C26 . . . . 99.1(4) ?
    C22 Zr1 C30 C26 . . . . 71.7(5) ?
    C29 Zr1 C30 C26 . . . . -115.1(6) ?
    C24 Zr1 C30 C26 . . . . 124.0(4) ?
    Cl1 Zr1 C30 C26 . . . . -28.3(5) ?
    C23 Zr1 C30 C26 . . . . 113.2(4) ?
    C28 Zr1 C30 C26 . . . . -78.0(4) ?
    C27 Zr1 C30 C26 . . . . -37.3(4) ?
    B1 Zr1 C30 C26 . . . . -145.2(4) ?
    C21 Zr1 C30 C29 . . . . -175.5(5) ?
    C25 Zr1 C30 C29 . . . . -145.8(5) ?
    C26 Zr1 C30 C29 . . . . 115.1(6) ?
    C22 Zr1 C30 C29 . . . . -173.1(4) ?
    C24 Zr1 C30 C29 . . . . -120.8(4) ?
    Cl1 Zr1 C30 C29 . . . . 86.8(5) ?
    C23 Zr1 C30 C29 . . . . -131.6(4) ?
    C28 Zr1 C30 C29 . . . . 37.2(4) ?
    C27 Zr1 C30 C29 . . . . 77.9(5) ?
    B1 Zr1 C30 C29 . . . . -30.1(5) ?
    Cl2 Zr2 C31 C35 . . . . 47.1(5) ?
    C40 Zr2 C31 C35 . . . . -35.3(9) ?
    C34 Zr2 C31 C35 . . . . -37.0(5) ?
    C38 Zr2 C31 C35 . . . . -113.4(5) ?
    C39 Zr2 C31 C35 . . . . -72.6(6) ?
    C37 Zr2 C31 C35 . . . . -152.3(5) ?
    C33 Zr2 C31 C35 . . . . -77.7(5) ?
    C32 Zr2 C31 C35 . . . . -115.4(7) ?
    B2 Zr2 C31 C35 . . . . 148.3(5) ?
    Cl2 Zr2 C31 C32 . . . . 162.4(4) ?
    C40 Zr2 C31 C32 . . . . 80.1(8) ?
    C34 Zr2 C31 C32 . . . . 78.3(5) ?
    C38 Zr2 C31 C32 . . . . 2.0(6) ?
    C39 Zr2 C31 C32 . . . . 42.7(6) ?
    C37 Zr2 C31 C32 . . . . -36.9(7) ?
    C33 Zr2 C31 C32 . . . . 37.6(5) ?
    C35 Zr2 C31 C32 . . . . 115.4(7) ?
    B2 Zr2 C31 C32 . . . . -96.4(5) ?
    C35 C31 C32 C33 . . . . 0.1(8) ?
    Zr2 C31 C32 C33 . . . . -66.9(5) ?
    C35 C31 C32 Zr2 . . . . 67.0(5) ?
    Cl2 Zr2 C32 C33 . . . . 90.5(5) ?
    C40 Zr2 C32 C33 . . . . -28.1(7) ?
    C34 Zr2 C32 C33 . . . . 36.5(5) ?
    C38 Zr2 C32 C33 . . . . -65.1(5) ?
    C36 Zr2 C32 C33 . . . . -79.1(7) ?
    C39 Zr2 C32 C33 . . . . -34.2(5) ?
    C37 Zr2 C32 C33 . . . . -90.1(5) ?
    C31 Zr2 C32 C33 . . . . 113.3(7) ?
    C35 Zr2 C32 C33 . . . . 76.9(6) ?
    B2 Zr2 C32 C33 . . . . -166.9(5) ?
    Cl2 Zr2 C32 C31 . . . . -22.7(6) ?
    C40 Zr2 C32 C31 . . . . -141.3(5) ?
    C34 Zr2 C32 C31 . . . . -76.8(5) ?
    C38 Zr2 C32 C31 . . . . -178.4(5) ?
    C36 Zr2 C32 C31 . . . . 167.7(5) ?
    C39 Zr2 C32 C31 . . . . -147.5(5) ?
    C37 Zr2 C32 C31 . . . . 156.6(4) ?
    C33 Zr2 C32 C31 . . . . -113.3(7) ?
    C35 Zr2 C32 C31 . . . . -36.4(5) ?
    B2 Zr2 C32 C31 . . . . 79.8(5) ?
    C31 C32 C33 C34 . . . . 1.6(8) ?
    Zr2 C32 C33 C34 . . . . -65.0(5) ?
    C31 C32 C33 Zr2 . . . . 66.6(5) ?
    Cl2 Zr2 C33 C32 . . . . -113.2(5) ?
    C40 Zr2 C33 C32 . . . . 159.9(5) ?
    C34 Zr2 C33 C32 . . . . -116.2(7) ?
    C38 Zr2 C33 C32 . . . . 112.6(5) ?
    C36 Zr2 C33 C32 . . . . 133.5(5) ?
    C39 Zr2 C33 C32 . . . . 145.7(6) ?
    C37 Zr2 C33 C32 . . . . 103.5(5) ?
    C31 Zr2 C33 C32 . . . . -38.3(5) ?
    C35 Zr2 C33 C32 . . . . -78.4(6) ?
    B2 Zr2 C33 C32 . . . . 14.7(6) ?
    Cl2 Zr2 C33 C34 . . . . 3.0(5) ?
    C40 Zr2 C33 C34 . . . . -83.9(5) ?
    C38 Zr2 C33 C34 . . . . -131.1(5) ?
    C36 Zr2 C33 C34 . . . . -110.3(5) ?
    C39 Zr2 C33 C34 . . . . -98.0(5) ?
    C37 Zr2 C33 C34 . . . . -140.3(5) ?
    C31 Zr2 C33 C34 . . . . 77.9(5) ?
    C32 Zr2 C33 C34 . . . . 116.2(7) ?
    C35 Zr2 C33 C34 . . . . 37.8(5) ?
    B2 Zr2 C33 C34 . . . . 131.0(5) ?
    C32 C33 C34 C35 . . . . -2.7(8) ?
    Zr2 C33 C34 C35 . . . . -68.4(5) ?
    C32 C33 C34 Zr2 . . . . 65.8(5) ?
    Cl2 Zr2 C34 C33 . . . . -177.5(4) ?
    C40 Zr2 C34 C33 . . . . 103.7(5) ?
    C38 Zr2 C34 C33 . . . . 48.8(5) ?
    C36 Zr2 C34 C33 . . . . 99.2(6) ?
    C39 Zr2 C34 C33 . . . . 76.0(5) ?
    C37 Zr2 C34 C33 . . . . 54.9(6) ?
    C31 Zr2 C34 C33 . . . . -77.1(5) ?
    C32 Zr2 C34 C33 . . . . -36.2(4) ?
    C35 Zr2 C34 C33 . . . . -113.6(7) ?
    B2 Zr2 C34 C33 . . . . -69.8(6) ?
    Cl2 Zr2 C34 C35 . . . . -63.9(5) ?
    C40 Zr2 C34 C35 . . . . -142.8(5) ?
    C38 Zr2 C34 C35 . . . . 162.4(5) ?
    C36 Zr2 C34 C35 . . . . -147.2(5) ?
    C39 Zr2 C34 C35 . . . . -170.4(5) ?
    C37 Zr2 C34 C35 . . . . 168.4(5) ?
    C31 Zr2 C34 C35 . . . . 36.4(5) ?
    C33 Zr2 C34 C35 . . . . 113.6(7) ?
    C32 Zr2 C34 C35 . . . . 77.3(6) ?
    B2 Zr2 C34 C35 . . . . 43.7(7) ?
    C32 C31 C35 C34 . . . . -1.7(8) ?
    Zr2 C31 C35 C34 . . . . 64.9(5) ?
    C32 C31 C35 Zr2 . . . . -66.6(5) ?
    C33 C34 C35 C31 . . . . 2.7(8) ?
    Zr2 C34 C35 C31 . . . . -65.5(5) ?
    C33 C34 C35 Zr2 . . . . 68.2(5) ?
    Cl2 Zr2 C35 C31 . . . . -131.9(5) ?
    C40 Zr2 C35 C31 . . . . 161.8(5) ?
    C34 Zr2 C35 C31 . . . . 115.4(7) ?
    C38 Zr2 C35 C31 . . . . 92.1(6) ?
    C36 Zr2 C35 C31 . . . . -175.7(6) ?
    C39 Zr2 C35 C31 . . . . 125.9(5) ?
    C37 Zr2 C35 C31 . . . . 84.0(12) ?
    C33 Zr2 C35 C31 . . . . 77.6(5) ?
    C32 Zr2 C35 C31 . . . . 37.3(5) ?
    B2 Zr2 C35 C31 . . . . -33.2(6) ?
    Cl2 Zr2 C35 C34 . . . . 112.6(5) ?
    C40 Zr2 C35 C34 . . . . 46.3(6) ?
    C38 Zr2 C35 C34 . . . . -23.3(7) ?
    C36 Zr2 C35 C34 . . . . 68.8(9) ?
    C39 Zr2 C35 C34 . . . . 10.5(6) ?
    C37 Zr2 C35 C34 . . . . -31.5(14) ?
    C31 Zr2 C35 C34 . . . . -115.4(7) ?
    C33 Zr2 C35 C34 . . . . -37.8(5) ?
    C32 Zr2 C35 C34 . . . . -78.1(5) ?
    B2 Zr2 C35 C34 . . . . -148.6(5) ?
    Cl2 Zr2 C36 C37 . . . . 168.9(4) ?
    C40 Zr2 C36 C37 . . . . -113.5(7) ?
    C34 Zr2 C36 C37 . . . . -105.5(5) ?
    C38 Zr2 C36 C37 . . . . -36.5(4) ?
    C39 Zr2 C36 C37 . . . . -76.7(5) ?
    C33 Zr2 C36 C37 . . . . -62.0(6) ?
    C32 Zr2 C36 C37 . . . . -19.2(7) ?
    C35 Zr2 C36 C37 . . . . -148.6(6) ?
    B2 Zr2 C36 C37 . . . . 66.7(5) ?
    Cl2 Zr2 C36 C40 . . . . -77.7(5) ?
    C34 Zr2 C36 C40 . . . . 8.0(8) ?
    C38 Zr2 C36 C40 . . . . 77.0(5) ?
    C39 Zr2 C36 C40 . . . . 36.7(5) ?
    C37 Zr2 C36 C40 . . . . 113.5(7) ?
    C33 Zr2 C36 C40 . . . . 51.4(7) ?
    C32 Zr2 C36 C40 . . . . 94.2(7) ?
    C35 Zr2 C36 C40 . . . . -35.1(10) ?
    B2 Zr2 C36 C40 . . . . -179.8(6) ?
    C40 C36 C37 C38 . . . . -1.3(8) ?
    Zr2 C36 C37 C38 . . . . 65.0(5) ?
    C40 C36 C37 Zr2 . . . . -66.4(5) ?
    Cl2 Zr2 C37 C36 . . . . -12.4(5) ?
    C40 Zr2 C37 C36 . . . . 38.6(5) ?
    C34 Zr2 C37 C36 . . . . 105.6(5) ?
    C38 Zr2 C37 C36 . . . . 116.7(7) ?
    C39 Zr2 C37 C36 . . . . 79.2(5) ?
    C31 Zr2 C37 C36 . . . . -170.9(4) ?
    C33 Zr2 C37 C36 . . . . 133.5(5) ?
    C32 Zr2 C37 C36 . . . . 168.2(4) ?
    C35 Zr2 C37 C36 . . . . 128.1(11) ?
    B2 Zr2 C37 C36 . . . . -111.1(5) ?
    Cl2 Zr2 C37 C38 . . . . -129.1(5) ?
    C40 Zr2 C37 C38 . . . . -78.0(6) ?
    C34 Zr2 C37 C38 . . . . -11.1(8) ?
    C36 Zr2 C37 C38 . . . . -116.7(7) ?
    C39 Zr2 C37 C38 . . . . -37.5(5) ?
    C31 Zr2 C37 C38 . . . . 72.4(7) ?
    C33 Zr2 C37 C38 . . . . 16.8(6) ?
    C32 Zr2 C37 C38 . . . . 51.5(6) ?
    C35 Zr2 C37 C38 . . . . 11.4(14) ?
    B2 Zr2 C37 C38 . . . . 132.2(6) ?
    C36 C37 C38 C39 . . . . 1.8(8) ?
    Zr2 C37 C38 C39 . . . . 67.1(5) ?
    C36 C37 C38 Zr2 . . . . -65.3(5) ?
    Cl2 Zr2 C38 C39 . . . . -42.8(5) ?
    C40 Zr2 C38 C39 . . . . -36.9(4) ?
    C34 Zr2 C38 C39 . . . . 57.7(5) ?
    C36 Zr2 C38 C39 . . . . -78.2(5) ?
    C37 Zr2 C38 C39 . . . . -114.0(8) ?
    C31 Zr2 C38 C39 . . . . 110.4(5) ?
    C33 Zr2 C38 C39 . . . . 82.0(5) ?
    C32 Zr2 C38 C39 . . . . 111.5(5) ?
    C35 Zr2 C38 C39 . . . . 70.2(6) ?
    B2 Zr2 C38 C39 . . . . -162.2(5) ?
    Cl2 Zr2 C38 C37 . . . . 71.2(6) ?
    C40 Zr2 C38 C37 . . . . 77.1(6) ?
    C34 Zr2 C38 C37 . . . . 171.8(6) ?
    C36 Zr2 C38 C37 . . . . 35.8(5) ?
    C39 Zr2 C38 C37 . . . . 114.0(8) ?
    C31 Zr2 C38 C37 . . . . -135.5(6) ?
    C33 Zr2 C38 C37 . . . . -163.9(6) ?
    C32 Zr2 C38 C37 . . . . -134.5(6) ?
    C35 Zr2 C38 C37 . . . . -175.8(5) ?
    B2 Zr2 C38 C37 . . . . -48.1(6) ?
    C37 C38 C39 C40 . . . . -1.5(8) ?
    Zr2 C38 C39 C40 . . . . 65.7(5) ?
    C37 C38 C39 Zr2 . . . . -67.2(5) ?
    Cl2 Zr2 C39 C40 . . . . 33.4(5) ?
    C34 Zr2 C39 C40 . . . . 121.6(5) ?
    C38 Zr2 C39 C40 . . . . -115.2(7) ?
    C36 Zr2 C39 C40 . . . . -37.6(5) ?
    C37 Zr2 C39 C40 . . . . -77.5(5) ?
    C31 Zr2 C39 C40 . . . . 149.8(5) ?
    C33 Zr2 C39 C40 . . . . 154.0(5) ?
    C32 Zr2 C39 C40 . . . . 171.9(5) ?
    C35 Zr2 C39 C40 . . . . 116.0(5) ?
    B2 Zr2 C39 C40 . . . . -91.3(5) ?
    Cl2 Zr2 C39 C38 . . . . 148.6(4) ?
    C40 Zr2 C39 C38 . . . . 115.2(7) ?
    C34 Zr2 C39 C38 . . . . -123.1(5) ?
    C36 Zr2 C39 C38 . . . . 77.6(5) ?
    C37 Zr2 C39 C38 . . . . 37.7(5) ?
    C31 Zr2 C39 C38 . . . . -95.0(5) ?
    C33 Zr2 C39 C38 . . . . -90.8(5) ?
    C32 Zr2 C39 C38 . . . . -72.8(5) ?
    C35 Zr2 C39 C38 . . . . -128.8(5) ?
    B2 Zr2 C39 C38 . . . . 23.9(6) ?
    C38 C39 C40 C36 . . . . 0.7(8) ?
    Zr2 C39 C40 C36 . . . . 66.5(5) ?
    C38 C39 C40 Zr2 . . . . -65.8(5) ?
    C37 C36 C40 C39 . . . . 0.4(8) ?
    Zr2 C36 C40 C39 . . . . -66.8(5) ?
    C37 C36 C40 Zr2 . . . . 67.2(5) ?
    Cl2 Zr2 C40 C39 . . . . -147.5(5) ?
    C34 Zr2 C40 C39 . . . . -59.1(5) ?
    C38 Zr2 C40 C39 . . . . 36.9(4) ?
    C36 Zr2 C40 C39 . . . . 115.0(7) ?
    C37 Zr2 C40 C39 . . . . 77.8(5) ?
    C31 Zr2 C40 C39 . . . . -60.5(8) ?
    C33 Zr2 C40 C39 . . . . -26.3(5) ?
    C32 Zr2 C40 C39 . . . . -11.2(6) ?
    C35 Zr2 C40 C39 . . . . -82.3(5) ?
    B2 Zr2 C40 C39 . . . . 115.2(5) ?
    Cl2 Zr2 C40 C36 . . . . 97.5(6) ?
    C34 Zr2 C40 C36 . . . . -174.1(6) ?
    C38 Zr2 C40 C36 . . . . -78.1(6) ?
    C39 Zr2 C40 C36 . . . . -115.0(7) ?
    C37 Zr2 C40 C36 . . . . -37.2(5) ?
    C31 Zr2 C40 C36 . . . . -175.5(6) ?
    C33 Zr2 C40 C36 . . . . -141.3(6) ?
    C32 Zr2 C40 C36 . . . . -126.2(6) ?
    C35 Zr2 C40 C36 . . . . 162.7(5) ?
    B2 Zr2 C40 C36 . . . . 0.2(7) ?
loop_
    _geom_hbond_atom_site_label_D
    _geom_hbond_atom_site_label_H
    _geom_hbond_atom_site_label_A
    _geom_hbond_site_symmetry_A
    _geom_hbond_distance_DH
    _geom_hbond_distance_HA
    _geom_hbond_distance_DA
    _geom_hbond_angle_DHA
    _geom_hbond_publ_flag
    C25 H25 Cl1 2_756 0.9500 2.7500 3.466(7) 133.00 yes
    C28 H28 Cl1 3_756 0.9500 2.8000 3.496(8) 131.00 yes
    C30 H30 Cl2 . 0.9500 2.8200 3.623(7) 143.00 yes
_iucr_refine_instructions_details
;
TITL wa1348 in P21/c
CELL 0.71073   18.2954  11.6004  15.3351  90.000 104.963  90.000
ZERR    4.00    0.0009   0.0006   0.0006   0.000   0.003   0.000
LATT  1
SYMM -X, 0.5+Y, 0.5-Z
SFAC C   H   B Cl Fe Zr
UNIT 132 152 8 8 4 8
TEMP-100
SIZE .19 .14 .13
REM red block
L.S.10
BOND$H
CONF
ACTA50
FMAP 2
PLAN 10
WGHT    0.055200
FVAR       0.23689   0.55150
FE1   5    0.629867    0.205258    0.411600    11.00000    0.03099    0.03333 =
         0.03559    0.00490   -0.00086   -0.00946
ZR1   6    0.909282    0.138403    0.641142    11.00000    0.03262    0.03174 =
         0.02298    0.00336    0.00692    0.00214
ZR2   6    0.741817    0.632853    0.548606    11.00000    0.03353    0.03020 =
         0.03064    0.00054    0.01245   -0.00381
CL1   4    0.947337   -0.069687    0.654696    11.00000    0.07201    0.06702 =
         0.07162    0.01766    0.02304    0.01772
CL2   4    0.856256    0.538382    0.640966    11.00000    0.06570    0.06488 =
         0.07699   -0.00461   -0.01212    0.01870
B1    3    0.796765    0.112107    0.504261    11.00000    0.04888    0.04940 =
         0.03489   -0.00321   -0.00416    0.00530
H1A   2    0.815004    0.198689    0.537662    11.00000   -1.50000
H1B   2    0.838461    0.026569    0.559660    11.00000   -1.50000
H1C   2    0.818254    0.100788    0.439626    11.00000   -1.50000
B2    3    0.649125    0.461056    0.503141    11.00000    0.04353    0.04577 =
         0.06943    0.00337    0.02656   -0.01519
H2A   2    0.718791    0.454716    0.546451    11.00000   -1.50000
H2B   2    0.644016    0.576594    0.491228    11.00000   -1.50000
H2C   2    0.619414    0.442052    0.541346    11.00000   -1.50000
C1    1    0.709440    0.093933    0.486637    11.00000    0.04589    0.03397 =
         0.03659    0.00725    0.00204   -0.00002
C2    1    0.661584    0.040923    0.405898    11.00000    0.06043    0.03307 =
         0.03849    0.00194    0.00030   -0.00421
AFIX  43
H2    2    0.679898    0.007291    0.359148    11.00000   -1.20000
AFIX   0
C3    1    0.585734    0.045757    0.405887    11.00000    0.05815    0.03776 =
         0.04785    0.00732   -0.00302   -0.02545
C4    1    0.581735    0.100236    0.488035    11.00000    0.05506    0.04598 =
         0.04683    0.00673    0.01079   -0.02050
AFIX  43
H4    2    0.537087    0.114240    0.507105    11.00000   -1.20000
AFIX   0
C5    1    0.657278    0.129901    0.536410    11.00000    0.05278    0.04720 =
         0.03698    0.00827    0.00008   -0.00798
AFIX  43
H5    2    0.670754    0.167880    0.593202    11.00000   -1.20000
AFIX   0
C11   1    0.631346    0.383687    0.417100    11.00000    0.03926    0.03112 =
         0.05214    0.00602    0.00872   -0.00693
C12   1    0.557820    0.339612    0.373333    11.00000    0.03698    0.04854 =
         0.06092    0.00633    0.00994    0.00298
AFIX  43
H12   2    0.513087    0.354355    0.392035    11.00000   -1.20000
AFIX   0
C13   1    0.561444    0.270992    0.298272    11.00000    0.04175    0.04925 =
         0.05316    0.01544   -0.00399    0.00061
C14   1    0.638260    0.272666    0.292494    11.00000    0.06043    0.04418 =
         0.04869    0.01654    0.01519    0.00036
AFIX  43
H14   2    0.657715    0.235666    0.247974    11.00000   -1.20000
AFIX   0
C15   1    0.680300    0.340728    0.366581    11.00000    0.04183    0.03624 =
         0.05809    0.00811    0.01283   -0.00700
AFIX  43
H15   2    0.733168    0.354945    0.379863    11.00000   -1.20000
AFIX   0
C6    1    0.519050    0.011224    0.329586    11.00000    0.08392    0.07216 =
         0.06084   -0.00164   -0.00043   -0.05708
AFIX  23
PART   1
H6A   2    0.472295    0.018836    0.350262    21.00000   -1.20000
H6B   2    0.524516   -0.071021    0.315228    21.00000   -1.20000
PART   2
H6C   2    0.539340   -0.027346    0.283206   -21.00000   -1.20000
H6D   2    0.490040   -0.047476    0.353476   -21.00000   -1.20000
AFIX   0
PART   1
C7    1    0.509754    0.084570    0.240331    21.00000    0.04353
AFIX  23
H7A   2    0.555324    0.070055    0.218475    21.00000   -1.20000
H7B   2    0.466364    0.051433    0.194742    21.00000   -1.20000
AFIX   0
PART   2
C7'   1    0.471965    0.088086    0.289362   -21.00000    0.05346
AFIX  23
H7C   2    0.446955    0.119094    0.334446   -21.00000   -1.20000
H7D   2    0.432422    0.047674    0.243181   -21.00000   -1.20000
AFIX   0
PART   0
C8    1    0.499369    0.200334    0.238849    11.00000    0.05415    0.08961 =
         0.05651    0.01157   -0.02356   -0.00348
AFIX  23
PART   1
H8A   2    0.451940    0.216411    0.256355    21.00000   -1.20000
H8B   2    0.492026    0.227165    0.175891    21.00000   -1.20000
PART   2
H8C   2    0.516799    0.172264    0.186659   -21.00000   -1.20000
H8D   2    0.455069    0.250844    0.215129   -21.00000   -1.20000
AFIX   0
PART   0
C21   1    0.932072    0.165447    0.805137    11.00000    0.05672    0.10909 =
         0.02109   -0.01337    0.01195   -0.00621
AFIX  43
H21   2    0.983419    0.162968    0.839167    11.00000   -1.20000
AFIX   0
C22   1    0.882107    0.071524    0.784607    11.00000    0.06132    0.06938 =
         0.02741    0.01735    0.02078    0.01028
AFIX  43
H22   2    0.893249   -0.005588    0.804477    11.00000   -1.20000
AFIX   0
C23   1    0.813013    0.110944    0.729817    11.00000    0.04585    0.05023 =
         0.03820    0.00471    0.02092   -0.00493
AFIX  43
H23   2    0.769662    0.065026    0.704860    11.00000   -1.20000
AFIX   0
C24   1    0.819245    0.231026    0.718276    11.00000    0.05548    0.04736 =
         0.04903   -0.00311    0.02856    0.00358
AFIX  43
H24   2    0.780974    0.280477    0.684291    11.00000   -1.20000
AFIX   0
C25   1    0.891952    0.263583    0.765983    11.00000    0.07317    0.05133 =
         0.04996   -0.01837    0.03624   -0.01172
AFIX  43
H25   2    0.911233    0.340019    0.771142    11.00000   -1.20000
AFIX   0
C26   1    1.037001    0.228496    0.669957    11.00000    0.04002    0.06376 =
         0.04515   -0.00107    0.01682   -0.01496
AFIX  43
H26   2    1.065783    0.234309    0.730956    11.00000   -1.20000
AFIX   0
C27   1    1.038695    0.137865    0.611898    11.00000    0.04347    0.04853 =
         0.06963   -0.00310    0.03161   -0.00259
AFIX  43
H27   2    1.069995    0.071548    0.625970    11.00000   -1.20000
AFIX   0
C28   1    0.986566    0.159906    0.528712    11.00000    0.06299    0.05908 =
         0.05320   -0.01331    0.03724   -0.02002
AFIX  43
H28   2    0.975206    0.110659    0.477479    11.00000   -1.20000
AFIX   0
C29   1    0.954539    0.267925    0.535468    11.00000    0.06874    0.05916 =
         0.04582    0.02431    0.02233   -0.00510
AFIX  43
H29   2    0.918202    0.306505    0.489176    11.00000   -1.20000
AFIX   0
C30   1    0.986104    0.308912    0.623552    11.00000    0.07046    0.03569 =
         0.05898   -0.00636    0.04086   -0.01491
AFIX  43
H30   2    0.974289    0.380232    0.647146    11.00000   -1.20000
AFIX   0
C31   1    0.671160    0.653909    0.667109    11.00000    0.08383    0.04804 =
         0.06583   -0.00550    0.05181   -0.00393
AFIX  43
H31   2    0.648251    0.586947    0.684025    11.00000   -1.20000
AFIX   0
C32   1    0.636698    0.730741    0.597279    11.00000    0.05351    0.06923 =
         0.08429   -0.01217    0.03821    0.00867
AFIX  43
H32   2    0.586922    0.725483    0.558916    11.00000   -1.20000
AFIX   0
C33   1    0.689900    0.815600    0.595677    11.00000    0.08438    0.04182 =
         0.08705   -0.00064    0.05344    0.01177
AFIX  43
H33   2    0.682188    0.880256    0.556334    11.00000   -1.20000
AFIX   0
C34   1    0.756353    0.790574    0.661054    11.00000    0.07563    0.05062 =
         0.06694   -0.02668    0.03594   -0.00918
AFIX  43
H34   2    0.802215    0.833125    0.672447    11.00000   -1.20000
AFIX   0
C35   1    0.743522    0.691873    0.706799    11.00000    0.09859    0.08292 =
         0.03731   -0.01262    0.02828    0.00696
AFIX  43
H35   2    0.778457    0.656945    0.756526    11.00000   -1.20000
AFIX   0
C36   1    0.798991    0.596549    0.420399    11.00000    0.11537    0.04865 =
         0.06730   -0.01273    0.07090   -0.01375
AFIX  43
H36   2    0.820001    0.522603    0.415813    11.00000   -1.20000
AFIX   0
C37   1    0.725676    0.630854    0.381890    11.00000    0.13215    0.05364 =
         0.02996   -0.00181    0.02722   -0.03279
AFIX  43
H37   2    0.687371    0.584193    0.344740    11.00000   -1.20000
AFIX   0
C38   1    0.716457    0.745330    0.406096    11.00000    0.09474    0.04614 =
         0.03982    0.01228    0.01081   -0.00968
AFIX  43
H38   2    0.670952    0.788803    0.389753    11.00000   -1.20000
AFIX   0
C39   1    0.785986    0.783804    0.458383    11.00000    0.07716    0.03373 =
         0.05446   -0.00205    0.03252   -0.01967
AFIX  43
H39   2    0.796672    0.858939    0.483020    11.00000   -1.20000
AFIX   0
C40   1    0.837078    0.693164    0.468289    11.00000    0.05962    0.08127 =
         0.08243    0.00875    0.04202   -0.02062
AFIX  43
H40   2    0.888680    0.695414    0.501432    11.00000   -1.20000
HKLF 4
END
;
data_global
_journal_date_recd_electronic     2013-08-22
_journal_date_accepted     2013-08-26
_journal_name_full     'Acta Crystallographica, Section E'
_journal_year     2013
_journal_volume     69
_journal_issue     10
_journal_page_first     m534
_journal_page_last     m535
_journal_paper_category     QM
_journal_paper_doi     10.1107/S1600536813023933
_journal_coeditor_code     NG5341
_publ_contact_author
;
      Dr. Michael Bolte
      Institut f\"ur Anorganische Chemie
      J. W. Goethe-Universit\"at
      Max-von-Laue-Strasse 7
      60438 Frankfurt/Main
      Germany
;
_publ_contact_author_email     bolte@chemie.uni-frankfurt.de
_publ_contact_author_fax     '49 69 798 29239'
_publ_contact_author_phone     '49 69 798 29136'
_publ_section_title
;
[\m-3,3'-Bis(trihydroboryl)[3]ferrocenophane]bis(chloridozirconocene)
;
loop_
    _publ_author_name
    _publ_author_address
    'Reichert, Adelina'
;     Institut f\"ur Anorganische Chemie
      J. W. Goethe-Universit\"at Frankfurt
      Max-von-Laue-Strasse 7
      60438 Frankfurt/Main
      Germany
;
    'Lerner, Hans-Wolfram'
;     Institut f\"ur Anorganische Chemie
      J. W. Goethe-Universit\"at Frankfurt
      Max-von-Laue-Strasse 7
      60438 Frankfurt/Main
      Germany
;
    'Wagner, Matthias'
;     Institut f\"ur Anorganische Chemie
      J. W. Goethe-Universit\"at Frankfurt
      Max-von-Laue-Strasse 7
      60438 Frankfurt/Main
      Germany
;
    'Bolte, Michael'
;     Institut f\"ur Anorganische Chemie
      J. W. Goethe-Universit\"at Frankfurt
      Max-von-Laue-Strasse 7
      60438 Frankfurt/Main
      Germany
;
