# Supplementary material for: [μ-3,3′-Bis(tri­hydro­bor­yl)[3]ferroceno­phane]bis­(chlorido­zirconocene)
Source: Acta Crystallogr Sect E Struct Rep Online. 2013 Sep 7;69(Pt 10):m534–5. doi: 10.1107/S1600536813023933 (PMC3790346; doi:10.1107/S1600536813023933)
Supplement: Supplementary file 2 [file e-69-0m534-Isup2.hkl]

# 
# h,k,l, Fc-squared, Fo-squared, sigma(Fo-squared) and status flag 
# 
data_I
_shelx_title ' wa1348 in P21/c' 
_shelx_refln_list_code          4 
_shelx_F_calc_maximum      389.61 
_exptl_crystal_F_000      1544.00 
_reflns_d_resolution_high  0.8220 
 
loop_ 
 _symmetry_equiv_pos_as_xyz 
 'x, y, z' 
 '-x, y+1/2, -z+1/2' 
 '-x, -y, -z' 
 'x, -y-1/2, z-1/2' 
 
_cell_length_a    18.2954 
_cell_length_b    11.6004 
_cell_length_c    15.3351 
_cell_angle_alpha  90.000 
_cell_angle_beta  104.963 
_cell_angle_gamma  90.000 
 
_shelx_F_squared_multiplier     1.000 
 
loop_ 
 _refln_index_h 
 _refln_index_k 
 _refln_index_l 
 _refln_F_squared_calc 
 _refln_F_squared_meas 
 _refln_F_squared_sigma 
 _refln_observed_status 
   3   0   0    20152.42    21419.88   1174.08 o 
   4   0   0     1238.00     1755.17    310.31 o 
   5   0   0     9846.93     9911.76    371.56 o 
   6   0   0     8707.25     7823.25    575.30 o 
   7   0   0    16485.99    14795.96    709.48 o 
   8   0   0     9061.41     9825.11    386.84 o 
   9   0   0     2876.03     2609.32    155.26 o 
  10   0   0     5447.60     4901.62    220.63 o 
  11   0   0    16803.46    18332.40    634.07 o 
  12   0   0     2663.59     2762.63    212.35 o 
  13   0   0     1249.17     1224.48    166.00 o 
  14   0   0      132.30      147.02    129.00 o 
  15   0   0     1426.43     1381.16    137.17 o 
  16   0   0      561.07      714.83    158.54 o 
  17   0   0     6008.47     5090.93    310.42 o 
  18   0   0     3624.60     3565.54    253.83 o 
  19   0   0     2208.13     2430.90    177.32 o 
  20   0   0      359.29      492.31    229.99 o 
  21   0   0       46.92      424.55    238.61 o 
   3   1   0   151798.17   160501.17   5741.02 o 
   4   1   0      437.07      959.75    235.10 o 
   5   1   0    24677.00    24146.02    803.03 o 
   6   1   0     5724.46     6123.59    280.31 o 
   7   1   0      137.69      112.86    148.73 o 
   8   1   0    21761.36    21596.83    233.18 o 
   9   1   0     9470.09     9701.85    332.64 o 
  10   1   0     2551.66     2519.71    128.28 o 
  11   1   0     4891.90     4390.70    146.48 o 
  12   1   0     3347.99     3101.03    123.75 o 
  13   1   0      627.48      582.82    107.96 o 
  14   1   0    11837.30    12047.39    155.51 o 
  15   1   0     2053.76     2117.28    118.66 o 
  16   1   0      637.35      578.18    107.29 o 
  17   1   0      174.63      175.60    111.63 o 
  18   1   0       88.65      153.56    103.22 o 
  19   1   0       26.81       67.51    115.14 o 
  20   1   0      764.45      671.19    127.61 o 
  21   1   0      881.30     1087.22    179.65 o 
   0   2   0    50203.66    56972.26  13073.13 o 
   1   2   0      374.32      211.35    298.44 o 
   2   2   0     1571.58      739.82    289.91 o 
   3   2   0    17301.44    19943.77    628.49 o 
   4   2   0       83.92       81.60    215.14 o 
   5   2   0     2448.32     2364.65    202.35 o 
   6   2   0      983.18      896.61    151.79 o 
   7   2   0     6014.12     6185.41    150.75 o 
   8   2   0     2487.02     2335.12    145.20 o 
   9   2   0       13.32      177.72    117.42 o 
  10   2   0       77.59      -15.93     99.54 o 
  11   2   0     8560.73     7904.51    413.69 o 
  12   2   0      386.09      427.03    108.84 o 
  13   2   0       80.47       91.93     99.66 o 
  14   2   0       31.79       52.28    100.42 o 
  15   2   0     3244.16     3433.26    152.96 o 
  16   2   0     1042.44     1053.80    110.12 o 
  17   2   0      610.61      660.34     98.15 o 
  18   2   0       79.47       86.96    118.58 o 
  19   2   0      280.53      211.52    123.07 o 
  20   2   0      290.12      381.99    123.50 o 
  21   2   0       30.46       96.48    141.03 o 
   1   3   0      489.37      240.46    203.43 o 
   2   3   0       85.27        5.34    211.56 o 
   3   3   0      212.52      654.17    196.90 o 
   4   3   0        0.34      105.18    195.94 o 
   5   3   0     1211.55     1148.07    146.72 o 
   6   3   0     2778.83     2452.14    163.48 o 
   7   3   0       22.47       94.72    130.02 o 
   8   3   0     5468.15     4967.69    159.33 o 
   9   3   0    17895.80    17064.27    529.32 o 
  10   3   0     1396.72     1375.97     97.47 o 
  11   3   0     1376.02     1375.56    103.70 o 
  12   3   0      160.50      215.07    109.05 o 
  13   3   0     1868.48     1844.47    120.29 o 
  14   3   0      620.11      785.47    107.45 o 
  15   3   0     4508.70     4497.02    124.97 o 
  16   3   0      137.80      147.45    104.10 o 
  17   3   0     1029.12      883.38    119.30 o 
  18   3   0      494.16      484.67    114.64 o 
  19   3   0       58.48       27.02    132.09 o 
  20   3   0      907.03      855.76    134.37 o 
   0   4   0    30282.65    34488.21   1513.83 o 
   1   4   0     9879.77     9908.60    551.48 o 
   2   4   0     5579.39     6321.80    255.47 o 
   3   4   0      801.16      641.19    190.28 o 
   4   4   0    10186.72    10123.77    359.70 o 
   5   4   0    15315.34    15494.36    753.96 o 
   6   4   0    30778.53    33023.57    788.61 o 
   7   4   0      198.31      201.40    152.96 o 
   8   4   0        0.70      -21.24    120.53 o 
   9   4   0      419.61      494.11    131.68 o 
  10   4   0      524.77      590.89    102.20 o 
  11   4   0     6786.24     6260.41    316.48 o 
  12   4   0    12269.26    12231.09    432.88 o 
  13   4   0      555.23      409.04    130.22 o 
  14   4   0     2229.65     2429.77    117.65 o 
  15   4   0      737.84      828.51    124.82 o 
  16   4   0      108.29       48.96    113.39 o 
  17   4   0     2936.24     2645.17    158.79 o 
  18   4   0     1181.60      996.16    131.51 o 
  19   4   0      131.88       21.86    141.70 o 
  20   4   0      703.43      661.71    171.11 o 
   1   5   0      924.65     1002.68    161.28 o 
   2   5   0    22825.79    22015.55    719.21 o 
   3   5   0    33762.40    31625.83   1847.43 o 
   4   5   0     3410.30     3386.23    151.19 o 
   5   5   0      530.43      649.86    148.03 o 
   6   5   0       24.35       83.51    117.03 o 
   7   5   0     1987.43     1649.70    116.79 o 
   8   5   0     5720.97     6281.28    169.75 o 
   9   5   0     8202.79     8214.11    496.77 o 
  10   5   0        0.62       84.60    124.18 o 
  11   5   0      844.80      877.08    103.58 o 
  12   5   0      462.90      477.46    100.36 o 
  13   5   0      135.03      168.09     98.45 o 
  14   5   0     4737.30     4422.47    126.49 o 
  15   5   0     3637.36     3406.92    148.90 o 
  16   5   0        3.38      159.97    113.38 o 
  17   5   0      420.83      504.20    127.99 o 
  18   5   0        0.25      178.50    126.24 o 
  19   5   0      392.43      507.52    151.83 o 
  20   5   0     1455.14     1292.22    179.77 o 
   0   6   0      549.91      843.87    250.32 o 
   1   6   0      164.47      418.84    140.38 o 
   2   6   0      213.82      203.79    150.02 o 
   3   6   0      384.30      651.54    123.54 o 
   4   6   0       37.90      161.93    142.62 o 
   5   6   0     3239.74     3061.00    141.05 o 
   6   6   0      277.82      431.45    127.67 o 
   7   6   0       26.48       97.28    105.75 o 
   8   6   0      715.70      570.63    109.69 o 
   9   6   0      693.65      711.82    110.95 o 
  10   6   0       13.57       52.38    112.15 o 
  11   6   0     1674.02     1566.47    137.07 o 
  12   6   0     3511.53     3689.76    157.94 o 
  13   6   0      693.47      630.88    114.44 o 
  14   6   0       91.58       84.21    111.92 o 
  15   6   0        0.53       79.37    118.59 o 
  16   6   0      199.07      241.04    121.38 o 
  17   6   0     1275.80     1502.08    163.36 o 
  18   6   0      319.26      234.44    143.67 o 
  19   6   0       31.27      267.96    151.57 o 
   1   7   0       30.97      200.36    109.16 o 
   2   7   0     5155.21     5529.89    198.97 o 
   3   7   0     1421.10     1564.69    123.70 o 
   4   7   0      839.44      794.71    126.06 o 
   5   7   0     1665.97     1724.42    142.05 o 
   6   7   0     1021.91     1161.32    126.10 o 
   7   7   0      449.31      475.18    124.83 o 
   8   7   0       25.36       70.69    117.43 o 
   9   7   0     1717.57     1960.09    107.94 o 
  10   7   0      185.41      299.58    102.61 o 
  11   7   0      244.53      236.36    104.89 o 
  12   7   0      378.97      412.85    120.22 o 
  13   7   0       55.86       84.27    115.84 o 
  14   7   0      159.29      231.69    127.43 o 
  15   7   0      108.00      352.17    119.75 o 
  16   7   0       22.79      -69.11    112.98 o 
  17   7   0      367.00      305.01    146.92 o 
  18   7   0        3.68      109.66    121.97 o 
   0   8   0     5931.04     5875.89    275.23 o 
   1   8   0     1372.96     1885.64    134.40 o 
   2   8   0     3174.55     3286.97    118.05 o 
   3   8   0      415.80      482.59    106.11 o 
   4   8   0     2246.20     2275.39    128.80 o 
   5   8   0     3512.15     3821.35    119.67 o 
   6   8   0     9709.17     8659.64    355.49 o 
   7   8   0        2.17       91.19    147.59 o 
   8   8   0      253.82      410.85    116.41 o 
   9   8   0       40.44      146.49    113.45 o 
  10   8   0      107.94       28.99    126.79 o 
  11   8   0     4329.61     4701.92    155.31 o 
  12   8   0     4019.35     3594.09    169.28 o 
  13   8   0      380.39      447.82    142.67 o 
  14   8   0     1686.51     1631.45    143.03 o 
  15   8   0      111.84       -9.92    136.38 o 
  16   8   0      326.73      422.18    133.71 o 
  17   8   0     1614.34     1950.41    177.17 o 
   1   9   0     1363.68     1463.73    146.22 o 
   2   9   0     5818.25     5645.74    194.70 o 
   3   9   0     9287.22     9663.14    213.20 o 
   4   9   0      981.77      867.15    138.23 o 
   5   9   0       15.52       27.80    104.99 o 
   6   9   0        7.81       78.36    119.20 o 
   7   9   0      651.39      637.37    124.94 o 
   8   9   0     7097.50     6768.29    208.35 o 
   9   9   0    11123.55    10536.91    406.98 o 
  10   9   0      199.41      210.23    126.48 o 
  11   9   0       62.49       26.39    115.69 o 
  12   9   0      125.07      218.40    129.67 o 
  13   9   0      731.82      635.61    157.87 o 
  14   9   0      778.20      689.56    162.50 o 
  15   9   0     1017.68      948.97    133.78 o 
  16   9   0       66.91      107.75    166.80 o 
   0  10   0     1943.87     2276.87    198.18 o 
   1  10   0     3458.43     3412.59    143.74 o 
   2  10   0       19.73      146.91    147.39 o 
   3  10   0       11.44      118.92    108.40 o 
   4  10   0       32.56       67.67    108.90 o 
   5  10   0     4503.54     4396.50    223.56 o 
   6  10   0     2506.42     2489.85    125.05 o 
   7  10   0      489.97      571.36    102.20 o 
   8  10   0      271.34      292.81    117.93 o 
   9  10   0      344.68      315.25    113.49 o 
  10  10   0       12.28      121.74    127.18 o 
  11  10   0       35.01        0.63    146.36 o 
  12  10   0     2255.09     2403.93    140.23 o 
  13  10   0      226.94      193.92    129.39 o 
  14  10   0      302.72      387.58    128.24 o 
  15  10   0      278.69      269.96    149.70 o 
   1  11   0       36.69      152.78    150.35 o 
   2  11   0     1755.87     1857.41    135.48 o 
   3  11   0      815.87      870.07    145.60 o 
   4  11   0      134.85      163.74    104.05 o 
   5  11   0     1078.39      979.33    104.84 o 
   6  11   0     1850.40     1987.47    124.01 o 
   7  11   0       52.06      117.74    118.46 o 
   8  11   0        1.42      142.15    112.20 o 
   9  11   0      173.18      125.67    108.71 o 
  10  11   0      537.26      721.21    121.64 o 
  11  11   0      544.54      548.22    143.41 o 
  12  11   0       58.61      127.35    142.95 o 
  13  11   0      960.74      904.94    151.75 o 
   0  12   0     6443.36     6496.29    382.24 o 
   1  12   0        3.34      -23.01    125.24 o 
   2  12   0     1257.50     1144.70    144.58 o 
   3  12   0      190.02      158.03    138.77 o 
   4  12   0      236.60      397.44    150.67 o 
   5  12   0        9.63      160.65    102.03 o 
   6  12   0     1137.07     1084.88    141.42 o 
   7  12   0      458.98      425.62    132.01 o 
   8  12   0     2901.51     2967.30    122.12 o 
   9  12   0       60.27      176.84    106.31 o 
  10  12   0      507.80      314.41    108.02 o 
  11  12   0     1152.52     1364.48    122.02 o 
   1  13   0       76.24      116.10    135.42 o 
   2  13   0       53.43      150.72    144.41 o 
   3  13   0     4447.06     3928.83    168.51 o 
   4  13   0      133.56      253.89    143.49 o 
   5  13   0     2031.75     2035.71    131.88 o 
   6  13   0      142.15      152.38    112.88 o 
   7  13   0       13.75      -10.72    115.71 o 
   8  13   0     1751.87     1474.03    124.66 o 
   0  14   0     1981.00     2020.84    242.97 o 
   1  14   0      246.25      355.72    129.11 o 
   2  14   0        0.10      130.20    142.53 o 
 -21   1   1     1148.93     1190.88    161.97 o 
 -20   1   1       42.34      105.11    141.10 o 
 -19   1   1       45.08      131.69    115.03 o 
 -18   1   1       20.27      102.04    129.08 o 
 -17   1   1     1045.09     1193.39    110.38 o 
 -16   1   1      877.67      650.76    115.16 o 
 -15   1   1     1476.89     1557.54    126.56 o 
 -14   1   1       37.45      148.03     98.19 o 
 -13   1   1       85.05      165.07    107.37 o 
 -12   1   1     1721.54     1715.65    114.85 o 
 -11   1   1      307.97      259.30    118.54 o 
 -10   1   1    13039.55    13553.91    186.53 o 
  -9   1   1    15962.02    16937.36    348.40 o 
  -8   1   1     1026.32      789.16    128.21 o 
  -7   1   1     7347.77     5328.08    193.94 o 
  -6   1   1      527.21      132.73    170.66 o 
  -5   1   1     4219.31     3101.75    221.01 o 
  -4   1   1    19591.43    19685.24    357.63 o 
  -3   1   1     1484.46     2165.47    344.39 o 
   2   1   1    69793.88    64356.84   4739.68 o 
   3   1   1    18560.05    15813.82   1098.43 o 
   4   1   1       66.01      128.15    176.26 o 
   5   1   1     3368.43     2469.51    198.02 o 
   6   1   1      614.10      410.94    135.88 o 
   7   1   1     6950.05     6838.14    259.00 o 
   8   1   1    24868.44    23405.21    703.50 o 
   9   1   1     4160.62     3607.19    139.93 o 
  10   1   1     3777.43     3860.52    121.18 o 
  11   1   1      126.46      268.51    113.11 o 
  12   1   1       13.93       57.70    101.53 o 
  13   1   1      844.64     1054.68    109.26 o 
  14   1   1     1692.09     1682.77    112.58 o 
  15   1   1     1590.66     1543.48    120.67 o 
  16   1   1     1942.26     2028.62    114.18 o 
  17   1   1        0.26      106.08    116.05 o 
  18   1   1       21.75      145.15    100.80 o 
  19   1   1      287.75      229.60    118.36 o 
  20   1   1      406.70      443.22    110.30 o 
  21   1   1      337.74      280.97    138.06 o 
 -21   2   1       67.02       -9.89    126.28 o 
 -20   2   1      511.99      443.22    118.99 o 
 -19   2   1     2074.44     2231.78    142.91 o 
 -18   2   1     5239.96     5130.28    195.35 o 
 -17   2   1      269.40      305.00    118.02 o 
 -16   2   1      238.36      363.85    102.85 o 
 -15   2   1      111.61      231.54    112.61 o 
 -14   2   1      536.23      525.95    108.68 o 
 -13   2   1     6310.57     5987.90    202.09 o 
 -12   2   1    21667.36    21131.76    726.91 o 
 -11   2   1      252.86      241.33    104.28 o 
 -10   2   1     4210.14     4418.14    145.23 o 
  -9   2   1     7267.95     6482.47    159.90 o 
  -8   2   1      519.06      613.88    132.84 o 
  -7   2   1    28714.40    30604.69    893.85 o 
  -6   2   1    21872.34    20455.75    655.93 o 
  -5   2   1     2762.01     2266.43    236.63 o 
  -4   2   1     3947.59     3462.19    256.25 o 
  -3   2   1     7655.85     7401.13    356.26 o 
  -2   2   1     1309.93      744.51    310.54 o 
  -1   2   1   146486.17   186160.11   5097.13 o 
   0   2   1    24722.33    29524.42    549.51 o 
   1   2   1    20625.66    20601.38    848.66 o 
   2   2   1     3065.53     3574.04    274.04 o 
   3   2   1     1504.90     1876.83    236.19 o 
   4   2   1     8356.12    10306.36    624.92 o 
   5   2   1    13241.43    14731.82    712.20 o 
   6   2   1     2101.79     2957.59    145.11 o 
   7   2   1    22251.01    21099.69    488.48 o 
   8   2   1       97.41      143.34    117.00 o 
   9   2   1      435.65      347.88    105.63 o 
  10   2   1     9097.73     9563.41    263.46 o 
  11   2   1    12129.04    12266.42    307.46 o 
  12   2   1      150.41      136.17    109.96 o 
  13   2   1     3422.97     3886.46    166.37 o 
  14   2   1      926.17      947.61    116.48 o 
  15   2   1      221.06      276.18    109.33 o 
  16   2   1     3708.42     3969.82    124.78 o 
  17   2   1     5190.34     5708.13    160.93 o 
  18   2   1      276.77      221.60    118.44 o 
  19   2   1      877.98      791.53    109.14 o 
  20   2   1        6.07      137.29    104.59 o 
 -21   3   1     1154.40     1304.42    131.58 o 
 -20   3   1      451.35      557.91    138.86 o 
 -19   3   1        2.86      103.84    131.30 o 
 -18   3   1      176.38      332.02    129.14 o 
 -17   3   1      131.50      190.16    124.94 o 
 -16   3   1     2738.17     2858.23    127.66 o 
 -15   3   1    10501.26    10490.05    258.22 o 
 -14   3   1       70.68      109.20    106.71 o 
 -13   3   1      264.16      301.40    109.27 o 
 -12   3   1     1435.51     1495.69    130.79 o 
 -11   3   1     1561.74     1458.46    110.51 o 
 -10   3   1     7929.10     8870.20    192.42 o 
  -9   3   1    19458.37    18829.83    391.40 o 
  -8   3   1     1759.85     1725.16    157.95 o 
  -7   3   1     9665.38    10827.47    365.01 o 
  -6   3   1    16600.07    14660.83    997.26 o 
  -5   3   1      592.58      422.40    174.75 o 
  -4   3   1    29633.51    25894.91   1811.56 o 
  -3   3   1     7509.00     8019.15    333.73 o 
  -2   3   1       27.28       36.06    233.07 o 
  -1   3   1      110.69      132.12    206.58 o 
   0   3   1      339.17      354.12    212.81 o 
   1   3   1    15264.82    17072.15    483.94 o 
   2   3   1    26835.30    31739.51    803.24 o 
   3   3   1     9922.09    10439.41    873.81 o 
   4   3   1    27472.50    27487.14   1091.97 o 
   5   3   1        0.92       10.66    139.08 o 
   6   3   1      947.88      923.57    139.13 o 
   7   3   1     6565.73     6889.38    206.98 o 
   8   3   1     6313.64     6968.51    155.16 o 
   9   3   1     2627.94     2517.46    121.62 o 
  10   3   1     3356.81     3124.98    114.83 o 
  11   3   1      224.26      278.31    102.97 o 
  12   3   1     2334.74     2373.95    119.37 o 
  13   3   1     6084.58     5865.30    222.35 o 
  14   3   1     6029.52     6048.88    178.71 o 
  15   3   1      228.07      320.54    105.24 o 
  16   3   1      327.36      347.07    113.75 o 
  17   3   1      139.79      186.88    108.07 o 
  18   3   1      282.74      319.89    117.94 o 
  19   3   1      801.45      878.15    129.91 o 
  20   3   1     1244.36     1203.68    133.79 o 
 -20   4   1      510.74      579.79    139.46 o 
 -19   4   1       18.74       95.78    164.46 o 
 -18   4   1      228.97      178.38    151.07 o 
 -17   4   1       71.75      131.30    137.11 o 
 -16   4   1      715.26      720.74    128.26 o 
 -15   4   1        7.77       34.99    134.47 o 
 -14   4   1       56.75      131.19    114.70 o 
 -13   4   1      567.36      602.94    107.32 o 
 -12   4   1     4750.96     4892.40    238.07 o 
 -11   4   1       27.18      103.30    103.00 o 
 -10   4   1     8229.81     8173.31    174.05 o 
  -9   4   1     2806.76     3236.20    148.24 o 
  -8   4   1    12765.03    11633.36    394.79 o 
  -7   4   1     8341.96     7843.77    187.74 o 
  -6   4   1       10.46        9.31    124.30 o 
  -5   4   1     3120.75     3825.81    272.62 o 
  -4   4   1    11803.48     9845.30    784.10 o 
  -3   4   1     8087.13     6638.50    252.11 o 
  -2   4   1      334.81      198.93    182.71 o 
  -1   4   1     1652.49     1091.13    159.32 o 
   0   4   1     3014.46     2674.22    203.02 o 
   1   4   1       14.05       67.68    166.16 o 
   2   4   1     5311.59     4385.49    288.56 o 
   3   4   1      133.94      376.07    197.69 o 
   4   4   1       32.76       95.99    136.61 o 
   5   4   1       22.51      154.61    136.18 o 
   6   4   1    14016.55    12903.53    461.81 o 
   7   4   1      605.86     1010.57    119.84 o 
   8   4   1     3396.64     3142.19    139.35 o 
   9   4   1     2232.19     1830.71    134.06 o 
  10   4   1     6042.32     5816.23    243.76 o 
  11   4   1        1.31      120.90    110.65 o 
  12   4   1       10.85        6.91    101.83 o 
  13   4   1       50.77      201.49    100.63 o 
  14   4   1     1663.84     1616.79    120.34 o 
  15   4   1      427.60      509.82    104.63 o 
  16   4   1       39.43       83.28    115.90 o 
  17   4   1      353.13      308.43    113.30 o 
  18   4   1      706.07      882.65    118.29 o 
  19   4   1        6.77       62.42    116.21 o 
  20   4   1       20.95       40.99    126.57 o 
 -20   5   1      149.58      144.46    167.76 o 
 -19   5   1      382.25      338.11    127.20 o 
 -18   5   1     1041.54      943.62    131.66 o 
 -17   5   1      163.49      316.14    143.09 o 
 -16   5   1     1392.71     1460.13    127.87 o 
 -15   5   1       48.85      224.49    134.03 o 
 -14   5   1        2.79       77.02    133.51 o 
 -13   5   1      265.53      328.73    141.91 o 
 -12   5   1      221.75      199.71    135.05 o 
 -11   5   1     3411.83     3813.26    137.45 o 
 -10   5   1     5098.39     4911.41    171.23 o 
  -9   5   1      147.76      156.88    141.69 o 
  -8   5   1     5084.58     4963.59    201.31 o 
  -7   5   1     2650.19     2801.78    170.33 o 
  -6   5   1      807.81      700.35    124.25 o 
  -5   5   1      126.55      106.90    140.02 o 
  -4   5   1     2328.44     1901.25    177.03 o 
  -3   5   1    14787.83    13824.98    869.16 o 
  -2   5   1     4608.09     5034.73    171.78 o 
  -1   5   1      540.15      570.23    146.58 o 
   0   5   1     1368.20     1763.53    143.65 o 
   1   5   1    18498.05    17490.91    917.52 o 
   2   5   1    12356.89    10691.23    898.43 o 
   3   5   1      880.61      732.75    159.42 o 
   4   5   1      165.32      296.38    148.03 o 
   5   5   1     4446.65     4683.42    274.40 o 
   6   5   1     2770.18     2830.05    179.68 o 
   7   5   1      547.09      654.02    116.59 o 
   8   5   1    15110.29    16347.92    544.28 o 
   9   5   1     1263.91     1378.91    113.68 o 
  10   5   1       38.37      181.40    122.64 o 
  11   5   1       49.81       50.97     87.11 o 
  12   5   1      674.05      696.80    112.73 o 
  13   5   1       81.85      105.73    109.58 o 
  14   5   1     1156.86     1048.38    115.21 o 
  15   5   1      141.86      229.44    106.41 o 
  16   5   1     2551.25     2483.26    129.28 o 
  17   5   1      192.91      118.30     95.20 o 
  18   5   1       10.23       73.21    122.67 o 
  19   5   1      833.16      620.12    138.74 o 
 -19   6   1      335.97      265.09    128.05 o 
 -18   6   1      963.63      671.96    169.64 o 
 -17   6   1     1076.09     1310.92    122.97 o 
 -16   6   1     1218.01     1032.64    150.81 o 
 -15   6   1      857.23      821.25    122.94 o 
 -14   6   1     2710.77     2578.54    135.39 o 
 -13   6   1     5964.08     6387.15    151.75 o 
 -12   6   1     5949.96     6086.17    279.80 o 
 -11   6   1       33.41     -100.56    150.11 o 
 -10   6   1      726.97      668.44    133.17 o 
  -9   6   1      791.34      825.49    130.40 o 
  -8   6   1        2.19       93.36    130.46 o 
  -7   6   1    17430.53    17571.30   1173.26 o 
  -6   6   1    12700.67    10984.24    510.12 o 
  -5   6   1    14409.76    15096.26    328.03 o 
  -4   6   1     2646.11     2540.43    151.50 o 
  -3   6   1     1369.70     1522.48    125.37 o 
  -2   6   1     9759.39     9865.12    291.58 o 
  -1   6   1     9221.40     9741.20    361.01 o 
   0   6   1    16853.98    17910.54    796.94 o 
   1   6   1     3992.08     4791.60    157.42 o 
   2   6   1     2656.13     2697.78    136.87 o 
   3   6   1    18718.08    17104.93   1158.89 o 
   4   6   1     6027.28     6530.38    182.52 o 
   5   6   1    38913.19    39289.56   1527.64 o 
   6   6   1       21.99       38.65    111.17 o 
   7   6   1      427.20      221.06    110.35 o 
   8   6   1     2122.36     2193.83    124.44 o 
   9   6   1      553.33      543.04    125.98 o 
  10   6   1      871.98      928.10    141.96 o 
  11   6   1     9888.82     9980.62    316.96 o 
  12   6   1       61.13      153.54    118.30 o 
  13   6   1     5842.17     5677.44    207.12 o 
  14   6   1      134.49      200.00    101.83 o 
  15   6   1      547.68      708.59    120.64 o 
  16   6   1     1144.51     1104.08    112.98 o 
  17   6   1      251.01      203.60    103.84 o 
  18   6   1        5.17      134.54    119.37 o 
  19   6   1     1744.75     1435.22    181.44 o 
 -18   7   1      496.40      462.86    149.27 o 
 -17   7   1       42.51      136.81    159.31 o 
 -16   7   1     3620.83     3491.62    223.22 o 
 -15   7   1     2462.51     2853.04    158.93 o 
 -14   7   1     1540.98     1611.75    131.26 o 
 -13   7   1      198.90      173.89    159.25 o 
 -12   7   1       27.40       58.89    160.10 o 
 -11   7   1      787.03      790.24    126.70 o 
 -10   7   1    10079.31     9513.00    513.74 o 
  -9   7   1    10573.20    10646.58    224.89 o 
  -8   7   1       81.29       99.64    122.28 o 
  -7   7   1     1131.98     1002.69    155.04 o 
  -6   7   1      967.28      850.60    127.19 o 
  -5   7   1       15.14      124.80    124.09 o 
  -4   7   1     9554.57    10047.15    357.88 o 
  -3   7   1    17043.62    16895.35    809.03 o 
  -2   7   1     7033.83     7506.42    153.13 o 
  -1   7   1     3257.29     3546.34    153.73 o 
   0   7   1     5064.17     4888.90    340.14 o 
   1   7   1     9744.79    10358.79    173.64 o 
   2   7   1    13624.76    14106.96    496.51 o 
   3   7   1      854.63     1085.09    111.17 o 
   4   7   1      481.15      378.93    119.87 o 
   5   7   1     5370.67     5164.18    173.05 o 
   6   7   1     1039.22     1155.81    124.11 o 
   7   7   1     3812.78     3824.20    160.47 o 
   8   7   1    13786.53    13914.65    381.02 o 
   9   7   1      347.02      424.90    114.07 o 
  10   7   1     2328.24     2254.97    148.47 o 
  11   7   1      348.70      366.50    115.75 o 
  12   7   1     1548.76     1677.74    132.35 o 
  13   7   1      830.21     1011.47    106.07 o 
  14   7   1     4061.46     4268.21    247.79 o 
  15   7   1      197.21      222.67    114.56 o 
  16   7   1     2206.62     2079.77    128.62 o 
  17   7   1       85.54      116.25    113.58 o 
  18   7   1      116.83      124.50    173.34 o 
 -17   8   1     1112.20      815.13    153.23 o 
 -16   8   1      455.93      762.12    138.66 o 
 -15   8   1       89.68      113.67    123.46 o 
 -14   8   1      114.87       68.08    219.13 o 
 -13   8   1     3987.43     3519.35    252.79 o 
 -12   8   1      232.87      188.96    121.74 o 
 -11   8   1      194.36      292.02    140.45 o 
 -10   8   1       74.98      187.15    124.28 o 
  -9   8   1       10.75       55.59    113.94 o 
  -8   8   1      150.27       83.13    119.31 o 
  -7   8   1     1572.96     1531.36    145.42 o 
  -6   8   1     3941.38     3836.40    156.49 o 
  -5   8   1       13.16       53.36    121.06 o 
  -4   8   1       28.26      125.63    119.60 o 
  -3   8   1       23.37      111.80    119.93 o 
  -2   8   1     6029.86     5947.41    143.07 o 
  -1   8   1     2262.01     1933.67    159.90 o 
   0   8   1     6478.87     6489.80    156.49 o 
   1   8   1      102.30      142.18    108.02 o 
   2   8   1     3325.26     3076.04    163.92 o 
   3   8   1       44.09      160.93    117.90 o 
   4   8   1     2660.77     2943.55    127.87 o 
   5   8   1     7032.98     6849.97    376.32 o 
   6   8   1       47.42       80.42    123.28 o 
   7   8   1        3.17       -2.35    105.39 o 
   8   8   1      451.99      541.37    104.82 o 
   9   8   1        2.33       67.63    123.66 o 
  10   8   1       29.17      204.97    126.38 o 
  11   8   1     2255.84     2242.12    123.35 o 
  12   8   1      183.29      154.71    101.10 o 
  13   8   1      174.91      288.93    116.51 o 
  14   8   1      291.02      474.72     98.12 o 
  15   8   1      342.82      358.65    127.14 o 
  16   8   1      610.06      627.04    125.53 o 
  17   8   1      182.84      353.32    151.79 o 
 -16   9   1       42.73      180.33    132.41 o 
 -15   9   1      316.86      568.17    139.67 o 
 -14   9   1      227.51      188.09    130.00 o 
 -13   9   1       71.60      169.77    146.95 o 
 -12   9   1     1037.35      976.94    144.91 o 
 -11   9   1       49.96       82.92    139.36 o 
 -10   9   1      119.85      201.36    116.90 o 
  -9   9   1      417.98      391.33    114.77 o 
  -8   9   1        4.66       -8.46    151.55 o 
  -7   9   1      109.17      218.76    122.33 o 
  -6   9   1     1077.01     1030.72    119.72 o 
  -5   9   1      656.45      715.61    135.00 o 
  -4   9   1      152.62      233.60    107.06 o 
  -3   9   1       22.67      204.36    107.74 o 
  -2   9   1        1.03      128.44    137.02 o 
  -1   9   1      249.44      392.23    133.97 o 
   0   9   1       81.41      170.68    141.37 o 
   1   9   1      218.72      218.89    129.55 o 
   2   9   1       81.14      164.44    119.88 o 
   3   9   1      442.16      373.02    123.28 o 
   4   9   1     3714.60     3627.65    204.02 o 
   5   9   1      164.33      206.95    116.01 o 
   6   9   1       70.03       95.86    121.41 o 
   7   9   1       71.70      208.26    130.36 o 
   8   9   1       58.87      226.24    133.25 o 
   9   9   1        7.20      120.85    121.27 o 
  10   9   1      514.87      532.17    129.68 o 
  11   9   1       64.79      132.20    115.30 o 
  12   9   1      188.97      130.63    129.68 o 
  13   9   1      253.71      337.56    123.36 o 
  14   9   1       63.72       83.05    121.34 o 
  15   9   1       18.74      118.22    135.41 o 
  16   9   1        0.79       41.33    149.95 o 
 -15  10   1      485.92      382.67    173.30 o 
 -14  10   1       27.71      158.30    185.51 o 
 -13  10   1      859.18      787.98    158.90 o 
 -12  10   1     1005.90      937.19    140.08 o 
 -11  10   1       34.18      168.94    121.34 o 
 -10  10   1     1410.72     1528.54    140.41 o 
  -9  10   1       97.20      136.68    111.06 o 
  -8  10   1       95.79       94.64    126.95 o 
  -7  10   1     3935.71     4031.21    177.42 o 
  -6  10   1     1468.68     1655.57    118.31 o 
  -5  10   1      380.39      493.89    104.08 o 
  -4  10   1      543.20      608.06    119.25 o 
  -3  10   1      271.39      329.31    134.21 o 
  -2  10   1      223.26      292.07    113.49 o 
  -1  10   1    10388.87    10231.22    413.73 o 
   0  10   1     3159.56     3500.51    225.62 o 
   1  10   1     1241.47     1242.12    119.60 o 
   2  10   1        1.21       42.55    132.74 o 
   3  10   1       27.87       23.62    100.26 o 
   4  10   1      829.86      939.42    125.04 o 
   5  10   1     2252.40     2319.11    131.91 o 
   6  10   1        5.97      114.06    109.13 o 
   7  10   1     1250.32     1069.33    105.41 o 
   8  10   1       49.76      247.05    133.71 o 
   9  10   1      436.20      461.38    118.12 o 
  10  10   1      483.53      463.49    126.72 o 
  11  10   1     1985.16     1825.84    141.52 o 
  12  10   1        5.19      171.53    140.43 o 
  13  10   1     1027.43      926.24    148.17 o 
  14  10   1        0.82      217.28    166.53 o 
 -13  11   1       53.02       19.05    155.21 o 
 -12  11   1      398.23      546.77    140.60 o 
 -11  11   1       18.69       62.09    132.48 o 
 -10  11   1     4288.84     4188.80    125.24 o 
  -9  11   1     3269.71     3277.97    135.41 o 
  -8  11   1        2.34      203.99    122.38 o 
  -7  11   1      703.25      837.57    123.61 o 
  -6  11   1      247.94      326.44    120.84 o 
  -5  11   1        0.17      119.34    120.19 o 
  -4  11   1     4307.59     4280.45    147.72 o 
  -3  11   1     2115.18     2224.44    167.14 o 
  -2  11   1     1356.30     1417.09    124.71 o 
  -1  11   1      881.89      894.96    142.40 o 
   0  11   1      352.40      530.77    129.04 o 
   1  11   1      766.79      581.87    155.90 o 
   2  11   1     5416.30     5393.80    155.98 o 
   3  11   1      425.16      466.41    120.27 o 
   4  11   1     1125.76     1248.47    107.85 o 
   5  11   1       54.43      222.25    103.13 o 
   6  11   1       64.58      199.68    112.19 o 
   7  11   1     1948.30     1934.90    122.78 o 
   8  11   1     4542.02     4146.82    197.24 o 
   9  11   1        6.07      114.97    113.08 o 
  10  11   1      964.22     1163.33    136.80 o 
  11  11   1       48.52      219.63    138.27 o 
  12  11   1      190.24      302.90    144.52 o 
  13  11   1     1176.95     1126.19    216.94 o 
 -11  12   1      176.27      319.47    131.62 o 
 -10  12   1       42.27       64.67    111.44 o 
  -9  12   1      139.87      224.44    109.04 o 
  -8  12   1       23.11       96.59    107.43 o 
  -7  12   1     2640.74     2575.40    126.79 o 
  -6  12   1     1216.03     1205.96    128.10 o 
  -5  12   1       12.80       -4.40    129.63 o 
  -4  12   1      122.33      165.60    112.56 o 
  -3  12   1        0.53      157.85    134.89 o 
  -2  12   1      176.95      207.74    136.49 o 
  -1  12   1      810.26      859.40    144.73 o 
   0  12   1     1758.81     1838.69    146.64 o 
   1  12   1       98.67      201.40    166.59 o 
   2  12   1       11.98       64.80    124.75 o 
   3  12   1       79.95      108.20    147.46 o 
   4  12   1     1020.09     1002.84    130.59 o 
   5  12   1     1431.01     1426.56    117.12 o 
   6  12   1       24.97       41.07    119.71 o 
   7  12   1      406.21      469.64    127.08 o 
   8  12   1      172.19      318.90    122.73 o 
   9  12   1      181.14      236.50    123.98 o 
  10  12   1      830.20      871.50    130.38 o 
  -8  13   1       93.58      164.89    130.88 o 
  -7  13   1       71.02       79.37    140.70 o 
  -6  13   1      102.97      203.95    144.05 o 
  -5  13   1        9.65      -47.60    132.29 o 
  -4  13   1       13.20       26.52    139.12 o 
  -3  13   1      657.19      735.78    124.16 o 
  -2  13   1        0.13       87.17    125.00 o 
  -1  13   1       49.76      136.69    142.21 o 
   0  13   1       12.37      223.78    145.65 o 
   1  13   1     1378.66     1427.87    134.61 o 
   2  13   1       63.34      272.18    142.36 o 
   3  13   1       26.14      230.08    156.89 o 
   4  13   1      207.64      296.45    148.70 o 
   5  13   1       19.34      266.38    162.73 o 
   6  13   1       65.19      160.74    121.58 o 
   7  13   1        1.45       70.28    119.98 o 
  -2  14   1       44.73       99.14    132.36 o 
  -1  14   1     1674.93     1619.19    157.67 o 
   0  14   1        0.02       13.94    136.13 o 
   1  14   1      290.44      235.28    125.48 o 
   2  14   1        1.32      148.80    215.98 o 
 -21   0   2     1611.73     1405.67    241.23 o 
 -20   0   2      683.04      659.01    192.48 o 
 -19   0   2     9092.70     8794.66    302.07 o 
 -18   0   2       44.01       14.07    229.01 o 
 -17   0   2       48.77      146.54    226.76 o 
 -16   0   2     1144.96     1133.54    187.74 o 
 -15   0   2        3.77       52.72    178.04 o 
 -14   0   2        2.81      207.04    182.57 o 
 -13   0   2    19490.92    20545.10    602.65 o 
 -12   0   2       16.52      -62.00    149.08 o 
 -11   0   2    17253.29    14765.71   1112.97 o 
 -10   0   2     2889.52     3333.07    221.79 o 
  -9   0   2       49.19      114.97    187.12 o 
  -8   0   2    12328.29    13209.64   1422.74 o 
  -7   0   2    19522.89    23615.57    765.31 o 
  -6   0   2     3197.48     3224.60    323.05 o 
  -5   0   2       64.15      208.13    347.47 o 
  -4   0   2     6143.64     5706.65    569.74 o 
  -3   0   2    38626.68    44012.31   2115.95 o 
   2   0   2     7886.61     7178.61    419.91 o 
   3   0   2    26424.42    27701.97    911.68 o 
   4   0   2    25747.73    25935.02    968.37 o 
   5   0   2    42139.00    42625.94   1520.68 o 
   6   0   2    15828.72    17131.42    332.04 o 
   7   0   2     1376.85     1556.20    197.82 o 
   8   0   2     2786.15     2529.45    171.66 o 
   9   0   2     4775.15     5753.20    194.55 o 
  10   0   2     4946.27     5555.47    272.21 o 
  11   0   2      873.77      883.12    151.22 o 
  12   0   2       71.90      122.24    118.43 o 
  13   0   2     6345.09     6725.37    251.40 o 
  14   0   2      112.78       93.12    158.78 o 
  15   0   2     2419.14     2356.70    154.06 o 
  16   0   2     4377.60     4466.11    316.39 o 
  17   0   2      805.70      907.48    181.07 o 
  18   0   2     1466.52     1424.17    187.16 o 
  19   0   2      282.03      477.51    165.80 o 
  20   0   2      320.55      431.99    173.24 o 
 -21   1   2      196.21       85.10    154.51 o 
 -20   1   2       29.82      -63.18    160.95 o 
 -19   1   2     1014.13      967.82    123.93 o 
 -18   1   2      288.71      388.80    139.73 o 
 -17   1   2      281.24      276.59    122.72 o 
 -16   1   2    14354.57    14112.17    191.70 o 
 -15   1   2       55.73       90.59    130.27 o 
 -14   1   2       96.70      161.33    114.89 o 
 -13   1   2     1957.99     2048.18    146.71 o 
 -12   1   2      239.95      325.17    154.22 o 
 -11   1   2     2388.73     2404.88    151.85 o 
 -10   1   2    25893.47    25746.73    690.70 o 
  -9   1   2     4562.57     3700.41    179.92 o 
  -8   1   2     7670.37     7848.81    380.39 o 
  -7   1   2     4795.29     4589.03    212.34 o 
  -6   1   2     4111.67     3969.03    233.61 o 
  -5   1   2     9694.66    10677.99    524.52 o 
  -4   1   2    10022.68    11074.27    466.46 o 
  -3   1   2     1085.66     1386.26    383.54 o 
  -2   1   2       68.43      247.69    386.33 o 
  -1   1   2    23229.50    19248.84    815.44 o 
   0   1   2    11658.98    12047.23    825.25 o 
   1   1   2   116659.62   141762.44   4114.81 o 
   2   1   2    46206.64    56226.86   1847.87 o 
   3   1   2    27976.56    27997.29   1906.07 o 
   4   1   2      296.61      364.31    191.57 o 
   5   1   2      611.42      741.26    139.81 o 
   6   1   2     7872.66     7802.83    185.20 o 
   7   1   2     2993.80     3567.72    168.73 o 
   8   1   2     9814.37     9998.74    286.06 o 
   9   1   2      898.51      723.95    109.67 o 
  10   1   2     9077.82     9512.44    155.66 o 
  11   1   2     1400.04     1499.53    115.92 o 
  12   1   2     6234.18     6142.84    159.87 o 
  13   1   2     2781.39     2657.21    116.58 o 
  14   1   2      736.24      725.50    102.57 o 
  15   1   2      588.20      665.63    106.52 o 
  16   1   2     3789.05     3606.03    128.44 o 
  17   1   2       13.50      118.86    104.59 o 
  18   1   2       62.04      201.88    114.05 o 
  19   1   2     2097.01     2046.46    129.98 o 
  20   1   2      450.66      488.49    128.10 o 
 -21   2   2       69.82      167.16    125.76 o 
 -20   2   2       11.88       30.00    146.70 o 
 -19   2   2      600.51      538.79    146.42 o 
 -18   2   2      574.56      625.13    111.11 o 
 -17   2   2        9.33       32.89    122.22 o 
 -16   2   2        1.07      174.28    125.39 o 
 -15   2   2      230.55      350.72    132.35 o 
 -14   2   2      498.14      656.82    127.33 o 
 -13   2   2     3645.40     3696.64    164.56 o 
 -12   2   2     2226.90     2059.49    158.32 o 
 -11   2   2       25.93      200.40    137.19 o 
 -10   2   2     1934.23     1855.75    144.44 o 
  -9   2   2     1365.62     1266.07    156.43 o 
  -8   2   2     6034.36     5100.94    242.33 o 
  -7   2   2      112.73      161.69    195.63 o 
  -6   2   2     3311.61     2910.58    270.13 o 
  -5   2   2      980.07      859.53    246.56 o 
  -4   2   2       11.45       71.09    309.19 o 
  -3   2   2     7093.58     6500.86    390.87 o 
  -2   2   2      360.29      123.86    326.83 o 
  -1   2   2     5743.73     5153.62    304.29 o 
   0   2   2       10.00       23.63    302.97 o 
   1   2   2      134.88      105.41    226.84 o 
   2   2   2       19.92      137.91    226.46 o 
   3   2   2     4588.22     4643.30    203.21 o 
   4   2   2        2.47       65.53    156.24 o 
   5   2   2     3826.25     3906.49    144.95 o 
   6   2   2      647.72      593.03    118.33 o 
   7   2   2      179.41      226.31    119.96 o 
   8   2   2      275.57       90.14    130.15 o 
   9   2   2     8331.48     7529.45    335.08 o 
  10   2   2      132.09      242.17    109.98 o 
  11   2   2       41.88      113.95     90.59 o 
  12   2   2      248.18      225.94    109.97 o 
  13   2   2     7498.63     7300.57    243.57 o 
  14   2   2      534.19      585.31    103.72 o 
  15   2   2      188.96      175.20    100.26 o 
  16   2   2      243.37      391.12    104.83 o 
  17   2   2      281.78      300.06    103.05 o 
  18   2   2      291.87      306.78     95.67 o 
  19   2   2      150.12      635.94    160.88 o 
  20   2   2      130.24      148.37    119.25 o 
 -21   3   2      276.31      400.12    147.86 o 
 -20   3   2      245.70      444.98    162.21 o 
 -19   3   2       44.89      284.72    152.30 o 
 -18   3   2      104.07      252.48    149.81 o 
 -17   3   2     1670.27     1652.46    145.67 o 
 -16   3   2     1144.25     1158.99    144.31 o 
 -15   3   2      439.55      455.64    132.85 o 
 -14   3   2      181.57      295.18    139.38 o 
 -13   3   2       12.52      133.87    123.13 o 
 -12   3   2      328.53      497.72    129.12 o 
 -11   3   2     9872.80     9373.66    264.62 o 
 -10   3   2    10424.08     9722.05    740.33 o 
  -9   3   2      127.20      381.66    127.74 o 
  -8   3   2       87.19      111.28    153.12 o 
  -7   3   2      274.38      499.36    164.06 o 
  -6   3   2     1170.61     1373.39    169.45 o 
  -5   3   2     4112.04     4946.54    319.41 o 
  -4   3   2    16608.07    18066.79    911.12 o 
  -3   3   2     6464.41     6080.40    294.03 o 
  -2   3   2     2220.45     1719.14    198.64 o 
  -1   3   2     1464.14      792.68    208.95 o 
   0   3   2      808.42      292.02    184.15 o 
   1   3   2     3375.31     2076.38    271.23 o 
   2   3   2     2874.26     4137.57    242.20 o 
   3   3   2     2317.03     1923.81    190.64 o 
   4   3   2     4519.48     3850.67    200.15 o 
   5   3   2     3535.23     3774.95    136.64 o 
   6   3   2      289.07      405.13    144.33 o 
   7   3   2    22677.22    22706.42    756.51 o 
   8   3   2      713.92      567.23    110.60 o 
   9   3   2     7831.47     7486.15    181.64 o 
  10   3   2      994.63     1001.28    113.28 o 
  11   3   2     4878.21     4544.79    149.79 o 
  12   3   2       65.29      161.29    105.41 o 
  13   3   2     4342.84     4029.60    179.19 o 
  14   3   2       49.36       95.71     99.54 o 
  15   3   2     6163.22     5962.90    230.14 o 
  16   3   2       18.93      134.47    107.73 o 
  17   3   2       18.77      135.45     96.79 o 
  18   3   2     1075.83     1185.21    101.64 o 
  19   3   2       76.76      145.54    126.31 o 
  20   3   2       12.62      248.90    121.38 o 
 -21   4   2      159.96      637.93    333.68 o 
 -20   4   2      502.21      619.69    123.61 o 
 -19   4   2     2178.41     2134.03    179.04 o 
 -18   4   2      620.12      386.97    153.85 o 
 -17   4   2      592.93      526.84    139.41 o 
 -16   4   2        0.18      152.57    119.58 o 
 -15   4   2      296.07      555.00    135.34 o 
 -14   4   2     2788.56     2798.24    163.48 o 
 -13   4   2    13210.87    12238.95    209.44 o 
 -12   4   2      294.69      501.03    145.86 o 
 -11   4   2      992.24      779.72    123.22 o 
 -10   4   2      181.19      163.18    180.42 o 
  -9   4   2      347.23      211.33    164.57 o 
  -8   4   2    21158.74    20644.33    821.14 o 
  -7   4   2    28766.66    28234.04    561.90 o 
  -6   4   2      856.03      776.20    172.63 o 
  -5   4   2     5355.19     5211.23    258.60 o 
  -4   4   2        4.47       93.22    159.47 o 
  -3   4   2     3284.86     3148.98    214.46 o 
  -2   4   2    11656.07    11621.65    570.64 o 
  -1   4   2    18485.53    18895.44    872.80 o 
   0   4   2    14271.23    15747.19    923.02 o 
   1   4   2     5464.41     5479.11    324.96 o 
   2   4   2     3435.02     3636.72    178.14 o 
   3   4   2     3551.06     3996.50    205.61 o 
   4   4   2    37308.85    34434.48   2875.82 o 
   5   4   2     4379.80     4779.50    157.16 o 
   6   4   2     3841.13     4776.68    235.85 o 
   7   4   2     2147.02     2323.58    123.42 o 
   8   4   2      508.24      572.18    125.55 o 
   9   4   2     1407.94     1498.33    132.35 o 
  10   4   2    13703.71    13407.55    418.35 o 
  11   4   2        3.35       80.28    111.48 o 
  12   4   2     7045.65     6257.35    172.35 o 
  13   4   2      725.41      659.88     95.95 o 
  14   4   2       23.12      120.73     99.15 o 
  15   4   2     1140.81     1222.88    119.76 o 
  16   4   2     1598.37     1580.39    114.39 o 
  17   4   2       52.92      177.41    104.58 o 
  18   4   2     2038.33     2127.42    115.51 o 
  19   4   2      103.97      213.82    108.83 o 
 -20   5   2        2.76        7.85    161.76 o 
 -19   5   2      117.78       76.95    134.57 o 
 -18   5   2      135.68      355.01    127.64 o 
 -17   5   2      562.18      668.17    151.39 o 
 -16   5   2     5269.66     4896.19    138.10 o 
 -15   5   2      467.84      497.68    129.72 o 
 -14   5   2     1905.06     2018.87    157.03 o 
 -13   5   2        1.40       83.74    117.37 o 
 -12   5   2       21.66      122.73    132.20 o 
 -11   5   2     4172.54     4248.80    310.70 o 
 -10   5   2     7362.91     7590.26    443.96 o 
  -9   5   2      420.79      260.81    156.90 o 
  -8   5   2     1808.91     2204.80    164.10 o 
  -7   5   2       63.69      104.36    148.57 o 
  -6   5   2      653.17      551.10    128.42 o 
  -5   5   2    17788.71    19959.61    360.66 o 
  -4   5   2    37456.23    34369.91   2363.51 o 
  -3   5   2       41.63       25.35    136.11 o 
  -2   5   2     9825.98     9203.09    614.60 o 
  -1   5   2     2299.54     1851.29    176.33 o 
   0   5   2    10453.28    10184.02    190.04 o 
   1   5   2    29663.43    29170.82   1323.64 o 
   2   5   2    16841.25    15635.34    629.50 o 
   3   5   2     2428.51     2684.19    165.98 o 
   4   5   2     7343.37     7099.18    607.82 o 
   5   5   2     1379.68     1413.34    134.88 o 
   6   5   2     1138.77     1229.00    114.26 o 
   7   5   2    10505.55    10027.20    516.95 o 
   8   5   2      515.03      467.63    115.40 o 
   9   5   2     2654.24     2957.50    137.46 o 
  10   5   2       82.87      258.90    113.04 o 
  11   5   2      589.68      574.50     99.73 o 
  12   5   2      236.82      290.33     97.70 o 
  13   5   2     3153.00     3344.20    129.37 o 
  14   5   2       65.63      196.93    113.86 o 
  15   5   2     2258.04     2345.59    116.98 o 
  16   5   2      593.72      624.61    123.18 o 
  17   5   2       80.64       83.31    123.22 o 
  18   5   2     1251.52     1085.57    121.27 o 
  19   5   2      960.46      884.01    119.51 o 
 -19   6   2      383.44      504.80    133.87 o 
 -18   6   2      223.11      409.43    158.94 o 
 -17   6   2        5.41      145.13    112.69 o 
 -16   6   2       65.40       -3.81    154.81 o 
 -15   6   2      443.67      499.74    148.57 o 
 -14   6   2     1447.15     1380.27    123.42 o 
 -13   6   2     3030.32     3103.85    173.28 o 
 -12   6   2      637.39      477.77    146.68 o 
 -11   6   2       47.60      310.09    149.29 o 
 -10   6   2      317.00      347.27    140.33 o 
  -9   6   2      735.77      823.67    114.48 o 
  -8   6   2     1675.29     1763.68    143.48 o 
  -7   6   2     3790.93     3936.63    251.50 o 
  -6   6   2     1804.04     1684.91    167.80 o 
  -5   6   2        0.21       72.51    132.61 o 
  -4   6   2       54.55      278.99    124.24 o 
  -3   6   2       36.95       17.56    121.77 o 
  -2   6   2      820.58     1112.42    134.44 o 
  -1   6   2      811.71      973.41    143.87 o 
   0   6   2      688.44      585.22    129.36 o 
   1   6   2     2637.60     2536.43    167.95 o 
   2   6   2      849.63     1385.82    131.48 o 
   3   6   2      250.22      196.24    119.98 o 
   4   6   2      687.75     1046.18    141.46 o 
   5   6   2       44.70      106.01    110.61 o 
   6   6   2      535.48      375.44    129.13 o 
   7   6   2     1728.15     1485.81    116.72 o 
   8   6   2      140.72      219.68    123.38 o 
   9   6   2      720.83      744.81    106.97 o 
  10   6   2     1132.32     1077.21    142.01 o 
  11   6   2      202.45      354.62     96.94 o 
  12   6   2      934.03     1126.10    111.14 o 
  13   6   2      390.83      444.72    113.52 o 
  14   6   2      128.75      139.67    113.96 o 
  15   6   2      508.25      741.17    116.00 o 
  16   6   2      978.86     1263.94    121.48 o 
  17   6   2        8.57       74.57    119.57 o 
  18   6   2      130.11      266.82    112.70 o 
 -19   7   2       64.28      146.44    165.10 o 
 -18   7   2        1.19      212.12    148.57 o 
 -17   7   2      490.43      655.89    127.89 o 
 -16   7   2      320.52      215.11    142.31 o 
 -15   7   2        5.08       19.10    147.75 o 
 -14   7   2      316.77      159.50    149.48 o 
 -13   7   2      168.00      287.53    120.90 o 
 -12   7   2     1531.56     1230.49    133.43 o 
 -11   7   2       41.19       -4.52    166.92 o 
 -10   7   2      374.41      502.64    126.91 o 
  -9   7   2      861.60      921.06    114.75 o 
  -8   7   2      145.71      275.10    135.97 o 
  -7   7   2      451.90      504.02    122.14 o 
  -6   7   2      301.44      283.06    128.63 o 
  -5   7   2      490.06      547.14    119.04 o 
  -4   7   2     1955.12     2054.70    145.95 o 
  -3   7   2      422.72      511.53    116.05 o 
  -2   7   2        8.51      100.85    128.03 o 
  -1   7   2     1774.15     2127.26    155.96 o 
   0   7   2     5591.15     5050.15    309.15 o 
   1   7   2     3108.79     3122.34    119.25 o 
   2   7   2       45.09       99.93    111.73 o 
   3   7   2      432.95      518.10    121.00 o 
   4   7   2     2192.72     2052.31    242.10 o 
   5   7   2      220.59      389.36    102.77 o 
   6   7   2      624.38      536.85    123.41 o 
   7   7   2      829.67     1047.85    110.75 o 
   8   7   2      301.80      305.70    116.97 o 
   9   7   2     1006.38     1036.75    110.67 o 
  10   7   2      110.27      179.71    123.04 o 
  11   7   2      737.61      776.20    108.18 o 
  12   7   2      283.20      345.75    109.48 o 
  13   7   2      268.86      415.68    116.58 o 
  14   7   2       68.46      -49.15     97.23 o 
  15   7   2      448.51      582.58    101.52 o 
  16   7   2       49.58      174.31    111.36 o 
  17   7   2        6.86      -20.76    117.26 o 
 -18   8   2      437.92      499.04    169.70 o 
 -17   8   2      614.41      482.57    130.86 o 
 -16   8   2      122.40      203.91    121.44 o 
 -15   8   2      445.52      428.05    136.31 o 
 -14   8   2     2131.99     1899.31    163.67 o 
 -13   8   2     4272.29     4314.96    156.48 o 
 -12   8   2      582.73      746.16    146.32 o 
 -11   8   2      471.22      403.08    117.00 o 
 -10   8   2       41.33      139.53    122.00 o 
  -9   8   2      104.54      223.11    136.58 o 
  -8   8   2     8644.82     8627.70    415.07 o 
  -7   8   2     9937.70     9932.91    345.36 o 
  -6   8   2     1607.02     1607.86    128.84 o 
  -5   8   2      144.91      205.77    118.42 o 
  -4   8   2     3262.30     2759.04    144.14 o 
  -3   8   2      229.51      343.13    118.85 o 
  -2   8   2     2642.96     2846.90    166.38 o 
  -1   8   2     3441.56     3565.93    234.99 o 
   0   8   2     1579.47     1578.03    124.27 o 
   1   8   2     3038.82     3067.14    162.64 o 
   2   8   2     1646.76     1532.50    125.29 o 
   3   8   2      926.31     1042.30    108.22 o 
   4   8   2     8627.52     8547.40    412.11 o 
   5   8   2      284.94      381.36    111.64 o 
   6   8   2     2042.39     2167.06    109.70 o 
   7   8   2     3133.08     3238.83    133.30 o 
   8   8   2      342.11      450.66    126.89 o 
   9   8   2     1085.33     1144.15    126.43 o 
  10   8   2     6181.20     6138.69    152.90 o 
  11   8   2      942.74      943.64    116.03 o 
  12   8   2     3567.44     3651.53    133.17 o 
  13   8   2      106.93      240.35    104.35 o 
  14   8   2      146.04      311.28    107.92 o 
  15   8   2     1235.29     1531.57    136.27 o 
  16   8   2      728.80      750.20    129.98 o 
 -16   9   2     1104.27      907.39    153.10 o 
 -15   9   2      885.93      542.46    153.15 o 
 -14   9   2      199.54      225.03    148.96 o 
 -13   9   2       41.28      -17.02    145.51 o 
 -12   9   2     1643.01     1389.97    171.16 o 
 -11   9   2     4174.30     4079.61    156.52 o 
 -10   9   2     6711.06     6269.69    168.45 o 
  -9   9   2      307.62      344.53    101.58 o 
  -8   9   2     1046.28     1215.52    123.61 o 
  -7   9   2      148.64      203.48    112.64 o 
  -6   9   2      845.70      862.89    105.48 o 
  -5   9   2     8236.83     8540.73    399.74 o 
  -4   9   2     8102.38     7851.22    297.12 o 
  -3   9   2     3005.22     3109.08    119.73 o 
  -2   9   2     3658.84     3477.76    219.32 o 
  -1   9   2      343.55      429.69    106.38 o 
   0   9   2     2391.68     2182.96    164.16 o 
   1   9   2     9444.98     8845.04    833.75 o 
   2   9   2     1842.93     1967.55    130.18 o 
   3   9   2        7.86      116.97    110.36 o 
   4   9   2     2085.40     2077.77    105.69 o 
   5   9   2      144.07      208.26     96.67 o 
   6   9   2     2191.53     2301.21    111.62 o 
   7   9   2    14227.30    14178.96    257.41 o 
   8   9   2      105.46      179.60    111.35 o 
   9   9   2      831.53      871.84    111.50 o 
  10   9   2       30.18       21.21    111.70 o 
  11   9   2      864.87      769.74    105.16 o 
  12   9   2      118.31      102.50    114.96 o 
  13   9   2     1286.77     1346.65    109.69 o 
  14   9   2       20.69       44.80    106.17 o 
  15   9   2     3026.28     2912.19    120.14 o 
 -15  10   2      153.41      152.50    131.00 o 
 -14  10   2     1294.37     1499.28    161.69 o 
 -13  10   2      314.45      333.37    148.76 o 
 -12  10   2        3.16      124.44    121.06 o 
 -11  10   2        3.78     -102.00    126.35 o 
 -10  10   2      756.62      774.35    122.68 o 
  -9  10   2      422.17      470.44    122.96 o 
  -8  10   2     2168.10     1960.51    115.66 o 
  -7  10   2     3965.91     3800.01    136.07 o 
  -6  10   2      420.55      398.64    116.64 o 
  -5  10   2       26.15      139.64    129.37 o 
  -4  10   2      391.15      518.39    104.46 o 
  -3  10   2     1913.15     1975.51    147.48 o 
  -2  10   2     1116.56     1106.76    150.93 o 
  -1  10   2     3177.59     3183.28    133.60 o 
   0  10   2      107.28      180.77    133.09 o 
   1  10   2     2010.33     2131.74    133.49 o 
   2  10   2       50.21       48.65    145.76 o 
   3  10   2     1595.78     1712.89    115.08 o 
   4  10   2     4392.47     4376.50    201.57 o 
   5  10   2      483.68      376.15    119.13 o 
   6  10   2      105.72      220.09    113.22 o 
   7  10   2      867.87      986.29    108.48 o 
   8  10   2      279.09      349.45    114.54 o 
   9  10   2       54.73       96.18    108.64 o 
  10  10   2     3257.81     3241.37    193.11 o 
  11  10   2        1.51      118.09    128.84 o 
  12  10   2     1236.18     1289.36    141.75 o 
  13  10   2      238.30      302.42    152.40 o 
  14  10   2      154.70      128.71    136.05 o 
 -13  11   2      705.25      645.66    141.00 o 
 -12  11   2       93.84      236.01    142.50 o 
 -11  11   2      271.65      409.45    123.89 o 
 -10  11   2       22.69      236.76    128.66 o 
  -9  11   2      349.81      297.61    123.66 o 
  -8  11   2     2275.50     2443.69    176.94 o 
  -7  11   2       66.03       75.86    120.40 o 
  -6  11   2       43.16       -5.90    107.31 o 
  -5  11   2      944.27     1073.69    105.87 o 
  -4  11   2      708.62      553.22    149.65 o 
  -3  11   2       81.68      280.91    125.24 o 
  -2  11   2        2.94       95.92    120.44 o 
  -1  11   2      762.66      917.02    140.75 o 
   0  11   2      712.18      764.91    161.04 o 
   1  11   2      137.32      212.34    135.85 o 
   2  11   2      879.60      946.17    125.96 o 
   3  11   2      985.61      970.67    104.77 o 
   4  11   2      537.30      701.07    111.13 o 
   5  11   2      151.68      169.68    108.55 o 
   6  11   2        6.60      139.70    111.81 o 
   7  11   2      542.44      497.09    115.01 o 
   8  11   2      841.62      858.26    108.47 o 
   9  11   2      262.11      150.13    107.22 o 
  10  11   2      192.91       92.92    108.44 o 
  11  11   2      962.18     1005.30    142.81 o 
  12  11   2        1.46       44.16    140.26 o 
 -11  12   2      826.11      698.72    119.25 o 
 -10  12   2      916.32      888.48    109.48 o 
  -9  12   2       16.60       59.88     99.92 o 
  -8  12   2     1033.81      760.72    126.30 o 
  -7  12   2       47.36      226.39    130.97 o 
  -6  12   2      771.63      798.21    105.77 o 
  -5  12   2      794.34      622.34    135.72 o 
  -4  12   2        8.56       39.33    132.74 o 
  -3  12   2      750.89      878.63    121.46 o 
  -2  12   2     4714.59     4713.87    312.23 o 
  -1  12   2     1048.90     1157.84    131.07 o 
   0  12   2     1560.21     1649.37    128.86 o 
   1  12   2        1.23       80.86    117.66 o 
   2  12   2      324.69      422.23    122.52 o 
   3  12   2       12.41      139.89    131.98 o 
   4  12   2      241.22      190.68    102.62 o 
   5  12   2      971.90      987.50    116.82 o 
   6  12   2     3169.32     3273.17    120.09 o 
   7  12   2      711.09      710.84    111.98 o 
   8  12   2      427.95      345.34    113.62 o 
   9  12   2      247.72      198.73    122.47 o 
  10  12   2      320.38      376.43    123.95 o 
  -8  13   2     1596.12     1467.98    141.15 o 
  -7  13   2      130.69       92.80    130.16 o 
  -6  13   2       75.34      285.30    144.16 o 
  -5  13   2     4348.43     4052.50    194.93 o 
  -4  13   2      603.59      670.14    143.84 o 
  -3  13   2       88.65      115.43    137.07 o 
  -2  13   2      411.72      373.87    119.00 o 
  -1  13   2       72.98      105.29    136.60 o 
   0  13   2       13.92       23.90    132.09 o 
   1  13   2     3035.26     2812.57    160.85 o 
   2  13   2     1379.40     1153.56    158.28 o 
   3  13   2     1686.94     1697.72    141.68 o 
   4  13   2      190.82      338.09    144.81 o 
   5  13   2        3.82      130.56    158.58 o 
   6  13   2      496.65      473.18    136.80 o 
   7  13   2     1041.16     1164.10    126.02 o 
   0  14   2       30.11      106.74    340.72 o 
 -22   1   3      360.19      477.81    179.25 o 
 -21   1   3        0.38       74.63    168.34 o 
 -20   1   3       22.98       30.59    138.77 o 
 -19   1   3      416.45      567.93    132.17 o 
 -18   1   3      168.51      139.92    119.14 o 
 -17   1   3     1930.57     1814.94    130.52 o 
 -16   1   3      396.82      482.66    141.84 o 
 -15   1   3      211.80      368.70    130.71 o 
 -14   1   3       27.84      196.79    125.07 o 
 -13   1   3      280.98      272.68    130.79 o 
 -12   1   3      948.16     1100.66    160.98 o 
 -11   1   3     8276.21     8600.32    386.07 o 
 -10   1   3      142.99      122.42    144.11 o 
  -9   1   3    15390.03    13570.10    470.02 o 
  -8   1   3     3874.28     3184.65    196.96 o 
  -7   1   3     4922.13     3742.51    217.77 o 
  -6   1   3    16102.29    16794.63    401.35 o 
  -5   1   3     5990.16     7068.22    323.19 o 
  -4   1   3     5861.30     4496.02    320.20 o 
  -3   1   3     3639.05     2297.15    341.06 o 
  -2   1   3     7587.50     7773.43    330.57 o 
  -1   1   3      265.19      747.66    241.09 o 
   0   1   3     4667.56     4666.63    286.42 o 
   1   1   3    18006.69    16565.46    862.25 o 
   2   1   3      356.17      136.31    195.84 o 
   3   1   3      115.15      249.25    158.89 o 
   4   1   3      205.20      157.22    141.74 o 
   5   1   3     3024.96     3052.73    138.04 o 
   6   1   3    11940.40    10315.51    591.85 o 
   7   1   3    18567.66    15878.49    538.31 o 
   8   1   3     3408.19     4341.34    146.35 o 
   9   1   3     2217.37     2411.73    113.76 o 
  10   1   3       19.85      138.75    106.00 o 
  11   1   3      803.02      808.82    102.79 o 
  12   1   3     2536.57     2434.34    128.22 o 
  13   1   3      189.46      210.21    102.91 o 
  14   1   3     4803.35     4979.95    156.55 o 
  15   1   3     1094.60     1089.82    107.51 o 
  16   1   3        0.17       -6.04     99.78 o 
  17   1   3       29.43       40.63    102.44 o 
  18   1   3      360.60      378.98    117.47 o 
  19   1   3       51.70      218.93    108.82 o 
  20   1   3      800.00      755.33    144.48 o 
 -21   2   3      348.21      435.58    138.15 o 
 -20   2   3     4928.05     5075.63    171.03 o 
 -19   2   3      947.50     1007.82    133.14 o 
 -18   2   3      207.97      356.59    124.02 o 
 -17   2   3     1017.88     1084.87    119.04 o 
 -16   2   3      146.42      165.11    140.20 o 
 -15   2   3     1878.38     1754.80    142.87 o 
 -14   2   3    13287.50    13221.52    488.01 o 
 -13   2   3     2036.77     1701.41    143.23 o 
 -12   2   3     6291.83     5823.01    260.18 o 
 -11   2   3       15.15      114.79    130.22 o 
 -10   2   3       28.56       -3.58    166.60 o 
  -9   2   3    13847.81    13942.80    848.92 o 
  -8   2   3    37197.49    35723.88   2617.37 o 
  -7   2   3     5222.39     4210.71    419.65 o 
  -6   2   3     4022.62     5427.72    264.87 o 
  -5   2   3      296.17      112.11    249.23 o 
  -4   2   3     3670.36     2516.79    275.10 o 
  -3   2   3    13697.59    15016.73    668.26 o 
  -2   2   3     6554.33     6978.73    360.97 o 
  -1   2   3     6485.65     6714.83    468.82 o 
   0   2   3     6255.73     7545.09    264.93 o 
   1   2   3     1058.54     1106.18    203.45 o 
   2   2   3     7923.20     9421.18    358.41 o 
   3   2   3     4486.45     5764.55    195.06 o 
   4   2   3    11126.61    14022.54    848.14 o 
   5   2   3    46146.08    46269.48   1330.22 o 
   6   2   3    15349.50    13935.77    581.58 o 
   7   2   3     1989.45     2268.79    115.19 o 
   8   2   3     2287.09     2086.04    131.15 o 
   9   2   3     6030.83     6041.58    172.42 o 
  10   2   3     1829.31     2036.70    109.60 o 
  11   2   3     3012.88     2936.02    124.18 o 
  12   2   3     6432.05     6657.51    152.84 o 
  13   2   3       68.10      154.85     97.30 o 
  14   2   3     1064.58     1126.23    104.01 o 
  15   2   3     4923.93     5066.16    187.17 o 
  16   2   3       68.29      121.09     95.00 o 
  17   2   3     3846.09     3420.63    133.43 o 
  18   2   3      545.64      590.53    112.53 o 
  19   2   3      209.40      336.35    102.57 o 
  20   2   3      161.01      370.49    149.38 o 
 -21   3   3      111.38      147.66    161.99 o 
 -20   3   3      233.06      370.79    133.72 o 
 -19   3   3       60.53      141.17    124.63 o 
 -18   3   3      300.31      504.74    136.85 o 
 -17   3   3     7657.35     7331.22    243.55 o 
 -16   3   3      404.53      230.13    129.42 o 
 -15   3   3      846.58      909.06    126.18 o 
 -14   3   3       48.18       79.79    130.20 o 
 -13   3   3     1437.88     1376.56    127.27 o 
 -12   3   3      599.50      491.57    140.44 o 
 -11   3   3     5201.14     5480.69    166.71 o 
 -10   3   3     3665.16     4103.85    158.90 o 
  -9   3   3    19980.62    20123.48    303.14 o 
  -8   3   3       24.19       81.82    170.55 o 
  -7   3   3     1649.06     1477.33    191.94 o 
  -6   3   3    51179.59    46008.00   2976.74 o 
  -5   3   3    15166.50    14870.27    589.50 o 
  -4   3   3     1274.71     1008.17    222.26 o 
  -3   3   3      508.93      583.65    212.10 o 
  -2   3   3      147.20      172.42    198.49 o 
  -1   3   3    13444.86    14949.32    427.87 o 
   0   3   3     2322.93     2072.71    213.36 o 
   1   3   3    21968.53    22767.22    727.45 o 
   2   3   3    12416.97    12665.91    818.82 o 
   3   3   3    19787.79    19590.81    765.53 o 
   4   3   3     6425.57     6205.93    193.54 o 
   5   3   3     1514.32     1364.36    124.12 o 
   6   3   3      920.32     1075.75    123.03 o 
   7   3   3     1609.77     1697.10    117.05 o 
   8   3   3     7267.65     6868.38    171.92 o 
   9   3   3     5653.41     5609.95    251.13 o 
  10   3   3     2411.85     2163.31    126.39 o 
  11   3   3     2272.89     2233.35    113.40 o 
  12   3   3     5792.56     5458.73    163.16 o 
  13   3   3       50.50      -31.02    107.81 o 
  14   3   3     1469.09     1559.12     94.64 o 
  15   3   3     2763.75     2670.31    108.01 o 
  16   3   3      627.69      693.08    113.19 o 
  17   3   3       45.21      -31.33    118.95 o 
  18   3   3     2250.21     2132.84    128.39 o 
  19   3   3      141.37      202.02    111.62 o 
 -21   4   3       29.09       60.90    126.28 o 
 -20   4   3      454.11      408.87    117.55 o 
 -19   4   3       82.64      139.51    113.92 o 
 -18   4   3      302.80      328.49    139.74 o 
 -17   4   3      112.23      275.68    132.24 o 
 -16   4   3       78.24       -7.98    118.05 o 
 -15   4   3      959.77      958.29    115.27 o 
 -14   4   3      340.18      485.46    137.20 o 
 -13   4   3     1065.63     1135.48    158.11 o 
 -12   4   3     2297.54     2032.69    143.13 o 
 -11   4   3     2084.80     2185.08    137.74 o 
 -10   4   3     3212.88     3252.35    277.00 o 
  -9   4   3     8949.73     9475.02    268.70 o 
  -8   4   3      239.02      128.90    167.46 o 
  -7   4   3     1076.53     1597.50    196.70 o 
  -6   4   3     5776.00     4414.96    219.46 o 
  -5   4   3     7569.72     6148.82    245.92 o 
  -4   4   3        4.23      105.32    199.60 o 
  -3   4   3     7334.24     7251.93    199.86 o 
  -2   4   3      582.08      675.47    181.23 o 
  -1   4   3     2153.84     1860.70    179.13 o 
   0   4   3       60.35       91.68    154.53 o 
   1   4   3      414.70      444.28    164.70 o 
   2   4   3      744.71      851.26    138.01 o 
   3   4   3        0.42      114.22    134.44 o 
   4   4   3    11637.35     9041.91    665.99 o 
   5   4   3        2.32       63.75    131.89 o 
   6   4   3      180.69      381.90    129.09 o 
   7   4   3       41.88       81.90    111.69 o 
   8   4   3     6269.72     6086.24    182.53 o 
   9   4   3      182.51      150.17     89.73 o 
  10   4   3        0.69      102.42     94.45 o 
  11   4   3       65.15       87.78     98.23 o 
  12   4   3     2262.96     2128.40    127.35 o 
  13   4   3      910.53      904.32     91.08 o 
  14   4   3      332.75      410.51    114.31 o 
  15   4   3      569.69      556.22    109.44 o 
  16   4   3     1328.59     1464.85    111.89 o 
  17   4   3      152.43      308.73    109.79 o 
  18   4   3       69.16      183.64    122.90 o 
  19   4   3      362.77      387.51    126.94 o 
 -20   5   3      107.40      333.96    149.24 o 
 -19   5   3      227.61      395.16    131.89 o 
 -18   5   3      483.68      474.10    123.00 o 
 -17   5   3      188.56      171.94    122.05 o 
 -16   5   3      181.85      181.33    135.30 o 
 -15   5   3      878.27     1127.37    126.01 o 
 -14   5   3     1527.00     1617.95    120.84 o 
 -13   5   3     2384.44     2469.00    117.51 o 
 -12   5   3     1442.46     1304.60    124.51 o 
 -11   5   3     3944.37     4237.06    157.91 o 
 -10   5   3     3391.59     3192.31    331.78 o 
  -9   5   3      351.03      503.39    154.42 o 
  -8   5   3     1337.83     1183.29    155.29 o 
  -7   5   3      472.91      327.11    171.25 o 
  -6   5   3     2523.46     2664.53    200.36 o 
  -5   5   3    11755.73    11724.81    283.61 o 
  -4   5   3      703.22      740.25    169.08 o 
  -3   5   3    11341.95    10914.78    382.65 o 
  -2   5   3     2979.96     3704.31    266.88 o 
  -1   5   3     7553.70     6373.62    453.38 o 
   0   5   3     2064.94     1540.59    134.40 o 
   1   5   3      670.85      561.35    127.14 o 
   2   5   3     5025.78     4813.76    391.04 o 
   3   5   3    11051.96    11533.56    195.06 o 
   4   5   3        2.72       49.09    110.56 o 
   5   5   3     3227.95     3449.32    143.52 o 
   6   5   3    17947.67    18243.71    834.07 o 
   7   5   3        3.43      103.32    112.78 o 
   8   5   3     2677.51     2752.66    175.06 o 
   9   5   3      357.36      353.99    102.92 o 
  10   5   3      493.82      500.92    109.99 o 
  11   5   3       91.71      196.89     95.30 o 
  12   5   3      477.23      518.93    101.29 o 
  13   5   3     2963.04     2795.60    115.21 o 
  14   5   3     2470.52     2428.72    130.38 o 
  15   5   3      141.14      196.00    116.65 o 
  16   5   3      424.72      387.50    100.81 o 
  17   5   3     1057.26     1071.80    108.43 o 
  18   5   3       98.76      131.40    118.07 o 
 -20   6   3      782.01      752.35    247.60 o 
 -19   6   3     1756.19     1536.47    158.40 o 
 -18   6   3      826.22      794.30    128.70 o 
 -17   6   3       55.76      205.30    131.93 o 
 -16   6   3     1638.30     1898.05    150.11 o 
 -15   6   3     1550.49     1594.99    138.13 o 
 -14   6   3     6902.21     6907.08    274.01 o 
 -13   6   3      875.47      914.94    130.61 o 
 -12   6   3      370.05      381.38    141.06 o 
 -11   6   3     2783.68     2949.67    153.77 o 
 -10   6   3     1209.35     1100.71    146.09 o 
  -9   6   3     3482.27     3643.66    151.42 o 
  -8   6   3    19641.33    19416.28    674.98 o 
  -7   6   3     2001.43     1809.56    174.31 o 
  -6   6   3     6250.98     6388.67    185.48 o 
  -5   6   3      163.80      260.84    159.57 o 
  -4   6   3     6261.65     5942.58    290.55 o 
  -3   6   3        0.01      115.68    124.15 o 
  -2   6   3    10123.71     9952.97    592.90 o 
  -1   6   3      258.25      419.09    138.50 o 
   0   6   3    32655.64    30979.82   2200.35 o 
   1   6   3     4587.80     4943.78    162.25 o 
   2   6   3      750.31      827.16    110.85 o 
   3   6   3    38512.55    42120.69   1095.56 o 
   4   6   3      825.59      817.31    114.47 o 
   5   6   3      136.76       15.87    110.56 o 
   6   6   3     3580.32     3877.16    129.05 o 
   7   6   3     1615.22     1631.73    129.70 o 
   8   6   3      194.07      273.07    132.48 o 
   9   6   3     9635.55     9647.83    434.61 o 
  10   6   3     2399.43     2358.45    120.95 o 
  11   6   3    10008.55    10227.33    169.45 o 
  12   6   3      830.87      784.12    111.91 o 
  13   6   3      202.42      267.34     95.83 o 
  14   6   3      706.71      717.49    111.91 o 
  15   6   3        0.83      122.74    116.23 o 
  16   6   3       60.11      176.67    110.63 o 
  17   6   3     2281.60     2286.05    121.85 o 
  18   6   3      772.85      725.89    145.69 o 
 -19   7   3      108.78      307.50    169.80 o 
 -18   7   3     1411.30     1748.75    209.59 o 
 -17   7   3     1237.09     1417.11    171.51 o 
 -16   7   3     1771.27     2002.09    148.95 o 
 -15   7   3      518.69      545.76    154.73 o 
 -14   7   3     3008.29     2977.05    270.80 o 
 -13   7   3     1218.83     1136.84    151.51 o 
 -12   7   3     3376.49     3642.79    166.44 o 
 -11   7   3    12727.25    12176.42    925.27 o 
 -10   7   3      321.15      365.73    167.52 o 
  -9   7   3       43.47      105.45    127.17 o 
  -8   7   3      155.70      179.55    148.34 o 
  -7   7   3       60.00      100.65    118.41 o 
  -6   7   3     2546.32     2591.84    168.81 o 
  -5   7   3    23165.02    22650.58   1207.39 o 
  -4   7   3       10.15       80.35    115.77 o 
  -3   7   3     7649.31     8341.05    253.20 o 
  -2   7   3     3482.61     3136.23    155.01 o 
  -1   7   3     2241.94     2735.84    149.07 o 
   0   7   3     4299.90     4641.73    181.32 o 
   1   7   3        0.14      131.86    134.43 o 
   2   7   3      215.11      208.61    108.84 o 
   3   7   3    21698.23    19446.58    769.89 o 
   4   7   3      223.68      376.11    131.82 o 
   5   7   3      209.24      298.56     93.19 o 
   6   7   3    15660.54    15973.52    859.21 o 
   7   7   3        1.87      -12.15    110.29 o 
   8   7   3     9583.48    10079.60    443.55 o 
   9   7   3     1654.66     1804.46    140.19 o 
  10   7   3     2701.41     2846.35    121.51 o 
  11   7   3      453.87      458.06    110.05 o 
  12   7   3     1174.40     1432.59    106.56 o 
  13   7   3     1274.35     1324.46    112.46 o 
  14   7   3     4051.21     4096.42    133.72 o 
  15   7   3      755.75      788.51    116.85 o 
  16   7   3        0.11      177.77    133.00 o 
  17   7   3     1524.83     1739.69    135.73 o 
 -18   8   3       89.73      173.21    170.75 o 
 -17   8   3      304.52      378.56    146.28 o 
 -16   8   3      604.01      503.17    125.28 o 
 -15   8   3     1803.89     1816.11    142.92 o 
 -14   8   3      596.72      816.67    190.14 o 
 -13   8   3        4.59      247.54    148.03 o 
 -12   8   3        7.49      -12.08    120.51 o 
 -11   8   3     2494.09     2732.07    151.01 o 
 -10   8   3       92.99      211.78    129.68 o 
  -9   8   3       51.64      148.81    150.19 o 
  -8   8   3     2433.09     2495.19    137.66 o 
  -7   8   3        5.95       63.67    117.05 o 
  -6   8   3       34.26      136.39    115.23 o 
  -5   8   3      475.43      322.03    131.00 o 
  -4   8   3     1984.52     1854.91    129.28 o 
  -3   8   3     1720.55     1570.92    137.80 o 
  -2   8   3     2553.97     2712.72    138.87 o 
  -1   8   3      315.72      449.11    133.55 o 
   0   8   3     8143.10     7552.34    350.10 o 
   1   8   3     1974.99     1840.15    151.61 o 
   2   8   3      473.18      569.98    116.53 o 
   3   8   3     6060.51     5821.32    240.58 o 
   4   8   3        5.59       -6.71    103.21 o 
   5   8   3        9.27      124.54    123.18 o 
   6   8   3     1304.76     1251.17    120.93 o 
   7   8   3      407.38      435.28    125.46 o 
   8   8   3        1.51       30.87    116.05 o 
   9   8   3     1826.56     1966.64    118.34 o 
  10   8   3      493.10      605.24    121.18 o 
  11   8   3     1348.81     1579.69    134.62 o 
  12   8   3      106.81      215.54    101.86 o 
  13   8   3      141.53      241.06    107.64 o 
  14   8   3      195.29      288.49    107.43 o 
  15   8   3      265.29      426.30    123.97 o 
  16   8   3      133.83      177.69    115.42 o 
 -17   9   3      504.98      538.68    142.99 o 
 -16   9   3       84.09      180.82    129.66 o 
 -15   9   3      683.02      688.38    146.72 o 
 -14   9   3     1215.87     1230.28    153.26 o 
 -13   9   3       86.08      324.14    136.06 o 
 -12   9   3       14.63       88.72    145.86 o 
 -11   9   3        2.13       32.11    116.37 o 
 -10   9   3      241.76      345.49    124.03 o 
  -9   9   3      227.50      165.75    133.76 o 
  -8   9   3      217.71      220.62    119.22 o 
  -7   9   3      362.48      379.76    122.03 o 
  -6   9   3      526.25      517.45    127.17 o 
  -5   9   3      367.78      451.32    105.79 o 
  -4   9   3      144.52      218.89    107.71 o 
  -3   9   3        0.34      135.26    124.99 o 
  -2   9   3      368.06      401.45    137.18 o 
  -1   9   3      436.80      549.01    118.46 o 
   0   9   3      168.30      266.65    117.57 o 
   1   9   3     1520.39     1839.17    109.73 o 
   2   9   3     1074.97     1059.10    121.40 o 
   3   9   3      253.51      264.70     98.30 o 
   4   9   3       15.57       55.34    117.21 o 
   5   9   3       28.32       39.21     93.86 o 
   6   9   3      524.98      730.56    127.86 o 
   7   9   3       56.61      132.63     98.65 o 
   8   9   3      507.57      566.49    130.74 o 
   9   9   3      284.64      442.96    138.58 o 
  10   9   3      857.67      753.28    138.85 o 
  11   9   3        0.66      -43.38    105.50 o 
  12   9   3      194.19      183.69    114.36 o 
  13   9   3        4.58       33.25    104.88 o 
  14   9   3        6.53      105.99    111.79 o 
  15   9   3      178.32      286.42    137.59 o 
 -15  10   3      300.96      350.52    155.97 o 
 -14  10   3     1208.89      847.39    136.69 o 
 -13  10   3      109.79      165.53    146.59 o 
 -12  10   3     1480.76     1806.88    164.70 o 
 -11  10   3       24.41      160.00    132.46 o 
 -10  10   3       95.63      127.70    111.61 o 
  -9  10   3     1779.47     1635.05    123.71 o 
  -8  10   3     1928.75     1739.63    141.49 o 
  -7  10   3       76.12      231.60    107.75 o 
  -6  10   3     1694.94     1693.02    114.76 o 
  -5  10   3      253.57      408.80    107.32 o 
  -4  10   3        0.55       27.21    116.64 o 
  -3  10   3     3887.82     4115.82    148.10 o 
  -2  10   3     5691.53     5882.21    156.58 o 
  -1  10   3      682.34      705.05    137.69 o 
   0  10   3     2241.47     2364.96    227.19 o 
   1  10   3     1182.56     1137.32    151.93 o 
   2  10   3      274.57      538.62    116.76 o 
   3  10   3     3522.83     3480.96    174.15 o 
   4  10   3     1918.65     1901.02    110.01 o 
   5  10   3     1958.63     1917.99     96.88 o 
   6  10   3     1605.67     1591.89     98.03 o 
   7  10   3      209.93      247.89     93.12 o 
   8  10   3       10.57      192.51    105.26 o 
   9  10   3      980.94     1110.45    117.48 o 
  10  10   3      511.70      543.17    100.98 o 
  11  10   3      777.35      730.13    120.60 o 
  12  10   3      262.01      159.63    111.35 o 
  13  10   3       91.16      158.10    121.97 o 
 -13  11   3      155.43      203.12    147.48 o 
 -12  11   3     1365.89     1375.93    136.04 o 
 -11  11   3     2696.92     2546.83    151.06 o 
 -10  11   3      267.23      438.69    135.57 o 
  -9  11   3     1409.63     1450.28    118.07 o 
  -8  11   3      420.01      640.15    123.51 o 
  -7  11   3       12.51       81.03    102.40 o 
  -6  11   3     4245.86     4318.74    144.26 o 
  -5  11   3     3057.03     2991.39    139.43 o 
  -4  11   3      805.77      834.79    126.97 o 
  -3  11   3     2899.38     2989.46    129.86 o 
  -2  11   3      384.13      478.88    152.79 o 
  -1  11   3       13.55       44.12    130.09 o 
   0  11   3     3386.29     3123.04    159.34 o 
   1  11   3     5046.33     4780.36    160.20 o 
   2  11   3      672.58      925.98    154.07 o 
   3  11   3      816.32      740.17    122.14 o 
   4  11   3        7.97       26.30    131.44 o 
   5  11   3      145.13      237.89    112.17 o 
   6  11   3     2520.44     2647.33    128.16 o 
   7  11   3      412.40      520.81    113.70 o 
   8  11   3     1492.94     1435.18    119.57 o 
   9  11   3     1011.72      950.15    114.13 o 
  10  11   3      141.27      223.92    134.86 o 
  11  11   3      150.53      337.73    150.64 o 
 -11  12   3       80.40       25.43    120.27 o 
 -10  12   3       10.41      188.55    125.20 o 
  -9  12   3     2085.45     1869.64    128.12 o 
  -8  12   3     1547.27     1657.22    148.85 o 
  -7  12   3        9.12      149.47    111.05 o 
  -6  12   3       75.74      191.44    135.03 o 
  -5  12   3       74.59      192.27    149.16 o 
  -4  12   3       25.05      150.01    124.58 o 
  -3  12   3      330.72      311.08    156.34 o 
  -2  12   3     1583.84     1367.82    145.35 o 
  -1  12   3       86.30      259.61    146.95 o 
   0  12   3     1621.73     1531.43    144.50 o 
   1  12   3      238.09      287.52    136.45 o 
   2  12   3       78.13      236.35    131.68 o 
   3  12   3     1253.64     1465.29    253.49 o 
   4  12   3      285.21      264.92    121.14 o 
   5  12   3      358.06      450.61    109.22 o 
   6  12   3      683.42      750.36    117.18 o 
   7  12   3      280.44      362.82    117.82 o 
   8  12   3      212.57      307.22    113.11 o 
   9  12   3     1018.47     1090.37    124.61 o 
  -8  13   3       94.06      209.68    135.06 o 
  -7  13   3       63.68       82.21    148.25 o 
  -6  13   3       39.72       74.69    131.00 o 
  -5  13   3       59.14      154.90    143.56 o 
  -4  13   3       13.97       77.64    128.14 o 
  -3  13   3        2.06      264.66    139.87 o 
  -2  13   3      132.99      185.15    187.43 o 
  -1  13   3     1155.02     1153.88    140.22 o 
   0  13   3       54.27      151.47    134.01 o 
   1  13   3      130.50      340.73    131.01 o 
   2  13   3      200.38      306.01    128.31 o 
   3  13   3      284.87      306.14    119.51 o 
   4  13   3       53.51       45.75    141.74 o 
   5  13   3       11.33        6.96    104.03 o 
   6  13   3       82.11      123.45    102.52 o 
 -22   0   4        3.45      167.85    205.98 o 
 -21   0   4     5265.62     5404.47    551.98 o 
 -20   0   4      745.79      845.59    228.59 o 
 -19   0   4        0.53      -94.55    205.26 o 
 -18   0   4      710.93      621.05    198.47 o 
 -17   0   4     1130.38      979.76    232.38 o 
 -16   0   4       47.61      194.17    211.07 o 
 -15   0   4     9612.39     9893.08    261.24 o 
 -14   0   4     3108.90     2921.65    239.05 o 
 -13   0   4    16893.43    14971.04    940.29 o 
 -12   0   4      344.52      203.80    192.55 o 
 -11   0   4      739.36      812.91    178.15 o 
 -10   0   4     2403.95     2640.45    278.80 o 
  -9   0   4     7851.11     9799.55    477.36 o 
  -8   0   4     1293.95     1853.62    283.13 o 
  -7   0   4     9666.94     9628.29    376.18 o 
  -6   0   4    24806.21    20317.77   2814.94 o 
  -5   0   4     2010.70     2150.31    346.96 o 
  -4   0   4     9561.41     7080.93    450.55 o 
  -3   0   4      813.21     1791.36    265.21 o 
  -2   0   4     4035.56     5127.84    364.63 o 
  -1   0   4     1323.06      794.64    320.74 o 
   0   0   4    27977.61    23042.05    838.39 o 
   1   0   4    20577.10    17175.42    726.20 o 
   2   0   4    12069.74    10451.38    646.52 o 
   3   0   4    46268.23    48604.29   2016.17 o 
   4   0   4    31783.71    30927.14   2005.29 o 
   5   0   4    37529.97    40456.54   1467.72 o 
   6   0   4     2476.49     2081.32    155.00 o 
   7   0   4      811.69     1033.70    152.88 o 
   8   0   4     2903.01     2659.48    244.14 o 
   9   0   4     1938.75     1818.39    146.17 o 
  10   0   4      552.68      414.16    127.88 o 
  11   0   4     7595.62     7679.66    473.34 o 
  12   0   4      711.25      697.89    159.67 o 
  13   0   4      242.42      205.64    134.02 o 
  14   0   4     5501.08     5506.64    171.99 o 
  15   0   4       98.56      197.31    119.65 o 
  16   0   4     3300.45     3439.72    147.10 o 
  17   0   4     2015.34     2049.60    189.48 o 
  18   0   4      803.68      694.87    192.74 o 
  19   0   4       64.47      214.18    189.77 o 
 -22   1   4      143.65      132.98    153.79 o 
 -21   1   4      586.83      826.02    174.08 o 
 -20   1   4        2.06       69.12    139.06 o 
 -19   1   4      218.30      189.62    156.54 o 
 -18   1   4     7838.02     7571.37    183.88 o 
 -17   1   4      721.04      678.62    115.52 o 
 -16   1   4     3485.80     3243.62    210.99 o 
 -15   1   4        6.79      107.26    140.01 o 
 -14   1   4     1814.35     1842.89    115.09 o 
 -13   1   4     1239.00     1183.29    135.06 o 
 -12   1   4     2746.10     2918.68    152.95 o 
 -11   1   4     5577.69     5505.97    184.56 o 
 -10   1   4     5864.10     5480.25    212.15 o 
  -9   1   4     4356.52     4456.36    165.73 o 
  -8   1   4      808.77      852.43    179.13 o 
  -7   1   4    21517.97    20771.10   1249.47 o 
  -6   1   4     5774.41     5502.52    322.50 o 
  -5   1   4        4.10       52.05    282.16 o 
  -4   1   4      359.93      311.28    251.07 o 
  -3   1   4     9552.23    10906.34    312.47 o 
  -2   1   4     2905.93     2501.61    248.05 o 
  -1   1   4     3341.57     2724.70    211.90 o 
   0   1   4     4199.68     4598.57    216.15 o 
   1   1   4     5152.33     5541.53    325.34 o 
   2   1   4     1993.52     2339.04    167.16 o 
   3   1   4      172.58      424.94    151.29 o 
   4   1   4     1754.80     2088.16    126.25 o 
   5   1   4       47.19      214.05    115.83 o 
   6   1   4     2641.22     2866.35    144.54 o 
   7   1   4     4207.85     3765.49    134.52 o 
   8   1   4    27207.76    26364.48    940.67 o 
   9   1   4     1405.95     1481.96    102.62 o 
  10   1   4     2143.60     2156.64    110.00 o 
  11   1   4     6746.92     6590.33    223.69 o 
  12   1   4      211.93      231.73    105.16 o 
  13   1   4     1436.02     1559.36    102.77 o 
  14   1   4     5887.82     5981.97    131.91 o 
  15   1   4      726.20      786.16    106.84 o 
  16   1   4       30.12       53.19     98.88 o 
  17   1   4     1970.99     2142.21    112.42 o 
  18   1   4        2.16      190.90    107.02 o 
  19   1   4     1559.77     1458.00    131.98 o 
 -21   2   4      156.78      190.63    124.37 o 
 -20   2   4      174.55       76.10    148.54 o 
 -19   2   4       52.49      127.78    122.00 o 
 -18   2   4      113.70      207.60    135.20 o 
 -17   2   4      359.01      368.62    123.68 o 
 -16   2   4      181.00      264.63    121.03 o 
 -15   2   4      780.40      671.54    147.97 o 
 -14   2   4      868.36     1003.94    128.19 o 
 -13   2   4      278.64      269.13    122.90 o 
 -12   2   4      628.40      689.32    148.16 o 
 -11   2   4      583.98      448.92    147.37 o 
 -10   2   4     5733.02     5098.33    172.55 o 
  -9   2   4      121.31      122.72    138.40 o 
  -8   2   4     5550.81     4923.50    246.22 o 
  -7   2   4      865.71      977.77    239.54 o 
  -6   2   4      271.37      379.16    246.19 o 
  -5   2   4     3601.31     2941.66    240.13 o 
  -4   2   4      907.53      761.73    228.62 o 
  -3   2   4    31162.72    29506.72   1541.36 o 
  -2   2   4        9.03       -1.69    221.48 o 
  -1   2   4     9077.15     8193.98    253.40 o 
   0   2   4      213.64       91.85    174.65 o 
   1   2   4     2331.73     1577.66    178.49 o 
   2   2   4     2556.80     2086.08    149.32 o 
   3   2   4     2965.71     3185.42    158.54 o 
   4   2   4     1893.78     1877.22    129.95 o 
   5   2   4     1396.11     1560.97    113.18 o 
   6   2   4       20.45       94.61    114.23 o 
   7   2   4     6013.64     5795.72    171.67 o 
   8   2   4      185.13      166.88    117.41 o 
   9   2   4      575.98      588.35    116.05 o 
  10   2   4      432.37      540.20    110.11 o 
  11   2   4     6830.25     6877.96    187.47 o 
  12   2   4      127.64      282.72    104.71 o 
  13   2   4       40.18      155.82     99.76 o 
  14   2   4      710.52      859.70    116.45 o 
  15   2   4      702.30      606.80    107.25 o 
  16   2   4        1.34       55.57    100.12 o 
  17   2   4      150.69      252.29    104.66 o 
  18   2   4      267.06      236.78    107.57 o 
  19   2   4      162.10      239.35    117.19 o 
 -21   3   4      284.65      314.63    138.13 o 
 -20   3   4       97.16      139.47    156.58 o 
 -19   3   4      269.11      306.81    139.45 o 
 -18   3   4      793.95      769.04    125.58 o 
 -17   3   4      862.28     1046.74    130.52 o 
 -16   3   4       35.26      -56.78    110.00 o 
 -15   3   4      531.90      589.19    123.37 o 
 -14   3   4        6.45        3.27    145.39 o 
 -13   3   4     2336.74     2304.51    135.96 o 
 -12   3   4    12920.21    12769.60    834.13 o 
 -11   3   4      138.05       95.13    127.42 o 
 -10   3   4      531.15      718.50    126.36 o 
  -9   3   4      227.13      308.02    190.34 o 
  -8   3   4     1214.90      987.89    162.27 o 
  -7   3   4       67.13      171.99    185.29 o 
  -6   3   4    23573.22    22589.97   1309.03 o 
  -5   3   4       73.58       91.43    204.52 o 
  -4   3   4    18220.67    19978.98   1030.66 o 
  -3   3   4      172.01      -24.04    170.31 o 
  -2   3   4     6609.96     4683.19    269.07 o 
  -1   3   4     1140.45      763.56    173.20 o 
   0   3   4     1319.04     2179.87    157.09 o 
   1   3   4        3.64       74.49    154.98 o 
   2   3   4     7911.80     8310.21    515.69 o 
   3   3   4      315.29      468.63    132.12 o 
   4   3   4     1588.51     1214.02    135.47 o 
   5   3   4     5445.94     5448.53    142.20 o 
   6   3   4     2372.93     2879.70    143.98 o 
   7   3   4     8386.58     8014.26    299.09 o 
   8   3   4     3341.57     3115.75    124.51 o 
   9   3   4     2820.54     2757.49    117.31 o 
  10   3   4       21.80       33.64    114.01 o 
  11   3   4     1836.18     1714.00    122.00 o 
  12   3   4      690.43      737.55    106.04 o 
  13   3   4     5237.75     5622.49    179.28 o 
  14   3   4     1426.71     1413.40    111.30 o 
  15   3   4       60.46       50.99    101.57 o 
  16   3   4      185.47      361.30    105.43 o 
  17   3   4       21.22      128.46    104.81 o 
  18   3   4        1.20      -24.26    105.24 o 
  19   3   4      190.05      192.98    114.80 o 
 -21   4   4     1215.08     1001.08    179.43 o 
 -20   4   4     1752.70     1696.07    160.32 o 
 -19   4   4      168.83      219.54    141.17 o 
 -18   4   4      174.10      109.46    126.09 o 
 -17   4   4       61.75      368.53    138.14 o 
 -16   4   4       77.82       75.19    127.49 o 
 -15   4   4     7356.72     7247.77    430.78 o 
 -14   4   4     2281.90     2224.30    154.00 o 
 -13   4   4     1831.43     1706.00    156.95 o 
 -12   4   4     1546.20     1373.79    156.25 o 
 -11   4   4      290.11      467.53    123.61 o 
 -10   4   4     1180.54     1280.23    157.72 o 
  -9   4   4    18306.18    16724.80    354.45 o 
  -8   4   4        0.10       32.48    144.09 o 
  -7   4   4    22738.45    22565.40    362.90 o 
  -6   4   4     6855.45     5821.51    365.76 o 
  -5   4   4     2917.85     2453.61    202.41 o 
  -4   4   4     5818.73     6172.48    237.69 o 
  -3   4   4    25764.51    25996.03    918.71 o 
  -2   4   4     1977.16     1987.68    156.28 o 
  -1   4   4    32811.40    30862.93   1533.18 o 
   0   4   4      987.76     1038.46    151.37 o 
   1   4   4      157.17      200.61    149.10 o 
   2   4   4    16099.42    16109.10    412.96 o 
   3   4   4    18267.43    19354.95    551.93 o 
   4   4   4     2615.75     2977.12    134.14 o 
   5   4   4    13161.41    12958.04    577.87 o 
   6   4   4     3008.70     3000.68    243.81 o 
   7   4   4       11.78      252.88     97.42 o 
   8   4   4    10743.50    10024.73    295.62 o 
   9   4   4     1046.58      939.36    111.74 o 
  10   4   4     5250.78     4788.97    209.23 o 
  11   4   4     6171.38     5944.18    199.92 o 
  12   4   4      333.10      330.09     97.85 o 
  13   4   4        8.30       27.12     98.82 o 
  14   4   4      520.52      493.12    104.28 o 
  15   4   4        0.97       97.47    103.43 o 
  16   4   4     3130.61     3296.25    117.79 o 
  17   4   4     1501.62     1489.73    116.64 o 
  18   4   4       79.29      179.46    107.17 o 
 -20   5   4       99.34      145.47    136.08 o 
 -19   5   4      122.84      375.80    130.73 o 
 -18   5   4     2758.09     2678.40    158.72 o 
 -17   5   4     1179.01      984.82    148.95 o 
 -16   5   4      617.36      594.44    112.58 o 
 -15   5   4      663.65      841.56    142.60 o 
 -14   5   4       58.43       55.41    129.66 o 
 -13   5   4       38.78      -34.49    119.21 o 
 -12   5   4     4237.69     3432.42    188.06 o 
 -11   5   4      110.50      134.04    162.56 o 
 -10   5   4     4973.81     4705.96    193.39 o 
  -9   5   4     1323.48     1655.67    159.70 o 
  -8   5   4       65.65      146.09    131.16 o 
  -7   5   4     2613.85     2778.98    183.55 o 
  -6   5   4    23832.96    23120.12    276.19 o 
  -5   5   4     1331.48     1289.84    168.30 o 
  -4   5   4    15797.63    15129.22    234.94 o 
  -3   5   4     3375.51     2921.41    160.98 o 
  -2   5   4     2649.58     2199.28    165.93 o 
  -1   5   4    24827.16    22729.45    873.82 o 
   0   5   4    11757.26    12227.74    262.28 o 
   1   5   4     3772.11     3903.96    162.49 o 
   2   5   4    23709.11    23301.58    920.45 o 
   3   5   4    10899.14    10831.38    309.91 o 
   4   5   4      210.60      228.58    130.34 o 
   5   5   4     8046.35     8122.30    378.60 o 
   6   5   4     2181.89     1927.46    131.55 o 
   7   5   4     4073.60     4274.15    134.90 o 
   8   5   4     5762.68     6216.52    126.50 o 
   9   5   4      157.47      249.90     99.93 o 
  10   5   4        0.88      124.21    113.65 o 
  11   5   4     3036.15     3091.61    119.30 o 
  12   5   4       79.96      131.31     96.79 o 
  13   5   4     1674.95     1703.31    108.14 o 
  14   5   4     1845.17     1715.03    130.92 o 
  15   5   4       43.68      104.44    108.57 o 
  16   5   4       41.12        3.75    105.19 o 
  17   5   4      672.45      464.02    114.29 o 
  18   5   4       58.68       16.78    111.25 o 
 -20   6   4      146.92      227.72    132.74 o 
 -19   6   4        3.75       12.56    158.39 o 
 -18   6   4       85.78      274.51    125.12 o 
 -17   6   4       13.35       73.93    142.96 o 
 -16   6   4       54.89      200.42    146.36 o 
 -15   6   4     1349.33     1467.53    161.44 o 
 -14   6   4     1141.64     1102.97    141.42 o 
 -13   6   4       92.11      226.06    129.58 o 
 -12   6   4       60.84      113.08    129.53 o 
 -11   6   4      452.73      424.92    152.36 o 
 -10   6   4      564.40      529.12    168.16 o 
  -9   6   4     1476.76     1559.15    157.20 o 
  -8   6   4       33.72       59.76    136.62 o 
  -7   6   4       28.54      -43.15    135.08 o 
  -6   6   4        2.18      151.05    160.81 o 
  -5   6   4       15.07       73.62    148.25 o 
  -4   6   4     2058.40     2206.38    154.71 o 
  -3   6   4     3318.47     3726.54    149.38 o 
  -2   6   4       36.44       83.05    146.48 o 
  -1   6   4      434.13      583.56    149.08 o 
   0   6   4     5842.00     6522.31    285.00 o 
   1   6   4      761.76      446.13    117.93 o 
   2   6   4      304.88      369.49    107.71 o 
   3   6   4      789.77      933.86    120.42 o 
   4   6   4      969.23     1103.19    120.59 o 
   5   6   4     4859.48     4933.98    223.44 o 
   6   6   4       29.75      135.00    110.66 o 
   7   6   4      297.95      312.76    111.37 o 
   8   6   4     1563.83     1693.27    120.45 o 
   9   6   4      379.20      396.67    124.46 o 
  10   6   4     2041.69     2331.83    103.90 o 
  11   6   4      609.42      666.60    112.79 o 
  12   6   4      573.43      487.98    108.84 o 
  13   6   4       64.16      179.30    101.95 o 
  14   6   4      469.47      620.41    113.35 o 
  15   6   4       57.19       50.30    107.22 o 
  16   6   4      423.19      457.22    120.07 o 
  17   6   4      349.50      361.07    123.41 o 
 -19   7   4       97.37      334.08    150.96 o 
 -18   7   4      190.59      246.05    145.81 o 
 -17   7   4      278.91      646.50    138.79 o 
 -16   7   4      578.69      617.81    134.33 o 
 -15   7   4      110.97      212.59    137.67 o 
 -14   7   4      200.54      213.64    144.83 o 
 -13   7   4       74.88       43.22    152.68 o 
 -12   7   4      153.96      204.96    142.47 o 
 -11   7   4      124.98      209.69    154.22 o 
 -10   7   4      474.69      638.31    128.14 o 
  -9   7   4       43.15      183.08    150.87 o 
  -8   7   4      430.73      432.48    145.80 o 
  -7   7   4       30.95      140.28    132.75 o 
  -6   7   4     2182.56     2031.61    152.74 o 
  -5   7   4      148.99      251.61    117.07 o 
  -4   7   4     2150.87     2297.25    132.11 o 
  -3   7   4      336.10      386.63    143.79 o 
  -2   7   4      454.32      414.95    156.31 o 
  -1   7   4      155.64      225.52    141.40 o 
   0   7   4     1098.69     1239.44    110.83 o 
   1   7   4     2372.90     2409.05    134.59 o 
   2   7   4     4350.52     4308.57    196.43 o 
   3   7   4      180.97      254.27     94.56 o 
   4   7   4      554.05      660.02    111.03 o 
   5   7   4        2.29       84.09    102.09 o 
   6   7   4       43.02      117.40    105.29 o 
   7   7   4     1615.62     1717.17    132.96 o 
   8   7   4      327.40      487.94    110.51 o 
   9   7   4     1128.70     1257.15    121.31 o 
  10   7   4      258.53      231.34    112.73 o 
  11   7   4      107.69      143.58    120.28 o 
  12   7   4     1209.89     1220.71    121.03 o 
  13   7   4      167.29      200.61    118.57 o 
  14   7   4      455.50      478.30    114.48 o 
  15   7   4       18.63       19.78    120.96 o 
  16   7   4       47.91      165.33    122.13 o 
 -18   8   4      365.09      273.09    175.38 o 
 -17   8   4       43.25       14.50    123.28 o 
 -16   8   4     1520.83     1538.98    151.60 o 
 -15   8   4     2324.79     2486.74    178.09 o 
 -14   8   4      965.91     1199.33    187.00 o 
 -13   8   4      641.32      556.61    160.83 o 
 -12   8   4     1592.17     1657.67    159.53 o 
 -11   8   4      495.73      570.34    145.68 o 
 -10   8   4      787.82      922.46    152.67 o 
  -9   8   4     9732.49    10005.25    233.78 o 
  -8   8   4      148.31      261.72    126.26 o 
  -7   8   4     3055.87     3009.90    148.88 o 
  -6   8   4      146.73      165.52     97.65 o 
  -5   8   4      136.08      202.68    105.22 o 
  -4   8   4      331.78      455.92    111.34 o 
  -3   8   4     4807.65     4889.15    274.47 o 
  -2   8   4       58.41       13.87    136.02 o 
  -1   8   4     9457.71    10029.37    188.99 o 
   0   8   4      186.22      178.81    127.55 o 
   1   8   4     1065.35      836.92    103.22 o 
   2   8   4     4744.28     4705.04    167.22 o 
   3   8   4      203.79      227.63     94.29 o 
   4   8   4      634.82      609.28    112.42 o 
   5   8   4     8343.61     8610.78    152.45 o 
   6   8   4     1562.83     1337.66    119.29 o 
   7   8   4      126.11      139.20    110.29 o 
   8   8   4     1154.95     1404.57    112.74 o 
   9   8   4     3155.81     3059.84    123.72 o 
  10   8   4     3819.76     4220.38    157.34 o 
  11   8   4     2618.77     2721.80    166.57 o 
  12   8   4      101.49      125.18    105.50 o 
  13   8   4      218.71      369.00    103.32 o 
  14   8   4      439.31      472.21    116.18 o 
  15   8   4       15.24      235.65    121.22 o 
 -17   9   4      731.34      682.63    161.21 o 
 -16   9   4      232.74      331.52    123.58 o 
 -15   9   4     1053.41      939.81    180.27 o 
 -14   9   4      971.05      933.78    163.77 o 
 -13   9   4      929.74      839.09    178.47 o 
 -12   9   4     3227.31     3275.77    164.85 o 
 -11   9   4       75.44      214.72    131.93 o 
 -10   9   4     1170.80     1325.86    153.06 o 
  -9   9   4     4256.08     4434.29    177.67 o 
  -8   9   4      526.14      385.32    130.54 o 
  -7   9   4     1221.35     1087.65    138.11 o 
  -6   9   4    12106.05    11951.95    180.09 o 
  -5   9   4      807.19      846.86    123.89 o 
  -4   9   4     9726.80    10012.96    190.08 o 
  -3   9   4        5.93       -3.65    119.54 o 
  -2   9   4      104.99      146.08    100.61 o 
  -1   9   4     3699.43     3604.42    136.95 o 
   0   9   4     2091.41     2078.70    157.33 o 
   1   9   4      239.49      263.51    114.32 o 
   2   9   4     6898.58     6737.54    151.73 o 
   3   9   4     1357.46     1287.12    125.00 o 
   4   9   4      103.96      180.09     99.01 o 
   5   9   4     7238.17     7391.65    168.53 o 
   6   9   4     1802.94     1892.45    112.63 o 
   7   9   4     2296.97     2164.94    119.51 o 
   8   9   4     2125.12     1969.19    121.54 o 
   9   9   4     2485.99     2087.57    143.41 o 
  10   9   4        1.26      156.76    122.19 o 
  11   9   4      845.06      945.84    116.29 o 
  12   9   4     1136.94     1157.80    117.53 o 
  13   9   4     3189.58     3139.92    138.14 o 
  14   9   4     1164.91      982.80    119.06 o 
 -15  10   4      487.24      579.97    176.11 o 
 -14  10   4        0.22      256.82    161.29 o 
 -13  10   4      113.32       46.31    135.45 o 
 -12  10   4     1643.89     1346.26    185.72 o 
 -11  10   4      112.22      268.84    154.68 o 
 -10  10   4       16.95      125.80    120.81 o 
  -9  10   4     2903.92     2784.56    158.22 o 
  -8  10   4      669.72      695.48    126.89 o 
  -7  10   4      512.01      683.09    111.11 o 
  -6  10   4        1.59       20.73    112.75 o 
  -5  10   4     1776.25     1909.04    133.20 o 
  -4  10   4      611.54      567.22    125.62 o 
  -3  10   4     2951.84     2900.02    140.13 o 
  -2  10   4      359.93      379.58    130.01 o 
  -1  10   4     3936.24     4213.72    183.62 o 
   0  10   4     1008.71      930.55    124.15 o 
   1  10   4        6.07       40.48    117.03 o 
   2  10   4     2444.10     2492.19    118.72 o 
   3  10   4        1.12      120.95    121.15 o 
   4  10   4        6.86       61.86     93.11 o 
   5  10   4     1562.90     1533.33    105.31 o 
   6  10   4     1861.52     1762.79    117.79 o 
   7  10   4      707.31      837.41    103.83 o 
   8  10   4     1659.81     1877.96    123.36 o 
   9  10   4      688.60      835.59    126.38 o 
  10  10   4     2247.40     2048.60    119.45 o 
  11  10   4       17.33       13.20    139.55 o 
  12  10   4       33.15       95.51    120.86 o 
  13  10   4      226.26       93.69    156.32 o 
 -13  11   4       82.49      280.80    147.85 o 
 -12  11   4      134.30      340.96    134.99 o 
 -11  11   4      576.21      450.28    113.16 o 
 -10  11   4      656.51      621.37    115.25 o 
  -9  11   4      154.55      321.96    132.73 o 
  -8  11   4      559.97      386.87    113.09 o 
  -7  11   4      523.49      723.17    125.26 o 
  -6  11   4      407.00      563.37    119.43 o 
  -5  11   4       14.46      106.39    132.02 o 
  -4  11   4        0.80     -145.75    145.75 o 
  -3  11   4     1795.57     1829.45    164.38 o 
  -2  11   4      299.92      225.67    107.12 o 
  -1  11   4       22.02      119.76    155.62 o 
   0  11   4     1267.38     1204.52    147.48 o 
   1  11   4      321.07      405.75    130.65 o 
   2  11   4      144.16      285.29    125.43 o 
   3  11   4      371.78      303.84    103.28 o 
   4  11   4      760.44      909.38     99.81 o 
   5  11   4      188.07      221.26     95.45 o 
   6  11   4      496.81      574.52     98.94 o 
   7  11   4        7.50       40.95     88.14 o 
   8  11   4      247.01      170.75     95.98 o 
   9  11   4     1128.22     1213.67    104.44 o 
  10  11   4        4.42       61.44    108.41 o 
  11  11   4        6.71      155.18    128.07 o 
 -11  12   4      171.18      126.04    122.32 o 
 -10  12   4      280.90      351.64    133.27 o 
  -9  12   4       73.44      142.80    128.41 o 
  -8  12   4     1143.03     1187.44    136.37 o 
  -7  12   4      272.36      347.99    123.64 o 
  -6  12   4      741.79      651.10    146.67 o 
  -5  12   4      975.29      946.14    138.21 o 
  -4  12   4     1095.40      958.34    141.02 o 
  -3  12   4     1849.85     2140.10    210.11 o 
  -2  12   4      667.05      509.51    125.18 o 
  -1  12   4      248.80      236.29    125.23 o 
   0  12   4      644.64      678.90    121.72 o 
   1  12   4       26.58      130.12    108.59 o 
   2  12   4      134.05      285.00    116.11 o 
   3  12   4     2165.32     1925.41    139.15 o 
   4  12   4     1385.24     1541.38    120.17 o 
   5  12   4     1622.19     1696.94    124.95 o 
   6  12   4      232.97      262.41    107.16 o 
   7  12   4       13.98      148.38    106.55 o 
   8  12   4        3.27      -28.02    110.47 o 
   9  12   4       36.78      286.32    199.72 o 
  -8  13   4      182.91      135.23    169.43 o 
  -7  13   4     1285.59     1334.96    140.63 o 
  -6  13   4     1147.40     1108.71    153.08 o 
  -5  13   4        6.25      -25.80    128.98 o 
  -4  13   4      509.34      558.07    146.28 o 
  -3  13   4      674.82      699.76    133.73 o 
  -2  13   4      108.47      261.95    122.11 o 
  -1  13   4      922.13      993.20    142.56 o 
   0  13   4     2139.14     2046.87    178.30 o 
   1  13   4     1333.73     1287.46    160.85 o 
   2  13   4      960.84      865.33    151.37 o 
   3  13   4      108.51      128.86    128.43 o 
   4  13   4       98.46       51.76    133.47 o 
   5  13   4      312.79      206.72    106.91 o 
 -22   1   5      457.43      659.70    180.90 o 
 -21   1   5       23.18      188.94    166.36 o 
 -20   1   5       24.33      111.20    165.54 o 
 -19   1   5     1040.03      908.76    153.24 o 
 -18   1   5     1515.78     1409.20    180.30 o 
 -17   1   5      101.66      104.59    127.14 o 
 -16   1   5      366.06      289.90    128.23 o 
 -15   1   5       13.43       43.77    120.62 o 
 -14   1   5       63.93      205.17    142.55 o 
 -13   1   5     3023.14     3181.52    155.86 o 
 -12   1   5      560.48      665.41    144.82 o 
 -11   1   5     3824.70     3832.35    158.65 o 
 -10   1   5     2815.01     2766.82    150.35 o 
  -9   1   5     1067.21     1070.98    175.88 o 
  -8   1   5     2492.74     2105.57    203.97 o 
  -7   1   5     6120.40     7486.51    431.00 o 
  -6   1   5      469.30       91.31    188.66 o 
  -5   1   5    51724.63    49851.10   2501.12 o 
  -4   1   5    41812.70    40306.37   1875.27 o 
  -3   1   5     3080.13     3306.14    228.96 o 
  -2   1   5       37.30       88.47    198.41 o 
  -1   1   5     7325.05     7574.02    377.39 o 
   0   1   5      173.83      298.94    158.56 o 
   1   1   5     7856.10     8751.39    304.81 o 
   2   1   5      815.03      715.56    139.02 o 
   3   1   5     2644.24     2053.33    146.08 o 
   4   1   5     1980.79     1573.97    119.40 o 
   5   1   5    14948.15    14153.60    279.06 o 
   6   1   5      384.61      756.38    112.72 o 
   7   1   5    15411.69    16090.76    489.18 o 
   8   1   5      194.64      166.91     92.43 o 
   9   1   5      178.12      252.88    100.59 o 
  10   1   5     3072.25     2788.28    115.16 o 
  11   1   5      296.69      323.00     95.12 o 
  12   1   5     3143.30     3216.61    118.59 o 
  13   1   5     1836.57     1622.47    104.27 o 
  14   1   5        5.06      -81.45    108.09 o 
  15   1   5      664.42      727.58     94.90 o 
  16   1   5       37.12       88.30     93.38 o 
  17   1   5        0.09      196.53    116.39 o 
  18   1   5      911.31      894.61    106.03 o 
  19   1   5      251.38      135.79    123.56 o 
 -21   2   5     1158.37     1051.10    140.28 o 
 -20   2   5      107.70      224.39    136.31 o 
 -19   2   5     1439.28     1438.61    142.84 o 
 -18   2   5      228.28      422.57    160.18 o 
 -17   2   5      417.20      493.92    143.79 o 
 -16   2   5     6913.58     6909.87    175.46 o 
 -15   2   5     4383.12     4445.47    168.75 o 
 -14   2   5     3148.22     3601.23    154.06 o 
 -13   2   5     2899.65     2850.67    162.47 o 
 -12   2   5       36.64       69.72    121.57 o 
 -11   2   5      317.76      225.87    133.98 o 
 -10   2   5     7091.45     7490.52    180.81 o 
  -9   2   5     6473.02     6134.13    227.61 o 
  -8   2   5    22119.79    24889.04    759.26 o 
  -7   2   5    17079.50    19562.14    732.85 o 
  -6   2   5     2830.88     2340.14    224.57 o 
  -5   2   5    15730.50    18012.72    339.27 o 
  -4   2   5    37293.87    37033.09   1317.08 o 
  -3   2   5      198.22      449.73    163.33 o 
  -2   2   5    30052.60    31273.19    777.64 o 
  -1   2   5     1817.86     2557.46    171.30 o 
   0   2   5      123.01      350.15    137.84 o 
   1   2   5      421.11      694.85    142.95 o 
   2   2   5    14559.86    16186.01    555.13 o 
   3   2   5    14134.56    13973.48    482.23 o 
   4   2   5    40167.06    39705.04   1380.02 o 
   5   2   5     3625.19     3893.50    168.21 o 
   6   2   5       13.76       33.61    116.67 o 
   7   2   5       42.86      106.88    109.30 o 
   8   2   5      471.83      451.83    102.98 o 
   9   2   5     1844.79     1772.73    118.15 o 
  10   2   5    18045.85    18699.49    552.33 o 
  11   2   5      327.70      384.81    110.72 o 
  12   2   5        3.65      141.91    105.52 o 
  13   2   5     3998.59     3785.56    175.15 o 
  14   2   5      196.78      251.37    113.12 o 
  15   2   5     4225.46     4298.59    121.64 o 
  16   2   5     2124.56     2167.77    115.99 o 
  17   2   5      650.50      689.52     98.82 o 
  18   2   5        4.96       46.54    115.71 o 
 -21   3   5      115.35      103.26    137.20 o 
 -20   3   5       39.70      199.31    143.59 o 
 -19   3   5     3369.93     3195.62    184.39 o 
 -18   3   5     1888.00     1989.76    138.55 o 
 -17   3   5     1722.02     1963.89    152.76 o 
 -16   3   5     1008.68     1134.18    142.59 o 
 -15   3   5      939.00      846.85    125.77 o 
 -14   3   5      615.12      667.67    116.81 o 
 -13   3   5      932.95      907.87    139.29 o 
 -12   3   5     2530.15     2451.42    161.57 o 
 -11   3   5     5105.58     4740.84    162.43 o 
 -10   3   5     3185.22     3375.34    167.77 o 
  -9   3   5     2456.08     2228.02    193.08 o 
  -8   3   5     5914.63     6429.69    277.03 o 
  -7   3   5    11537.76    12632.78    396.26 o 
  -6   3   5     3522.63     3534.71    235.83 o 
  -5   3   5    18722.15    19630.07    332.55 o 
  -4   3   5    10109.85    11246.25    293.36 o 
  -3   3   5      168.38      100.42    172.38 o 
  -2   3   5     3309.72     3339.08    225.19 o 
  -1   3   5    24981.09    25137.93    398.68 o 
   0   3   5     2808.71     2894.82    163.64 o 
   1   3   5    27318.31    28324.03    536.13 o 
   2   3   5     6961.40     6730.75    317.47 o 
   3   3   5      561.96      566.59    114.95 o 
   4   3   5       10.34       27.56    125.91 o 
   5   3   5     2121.55     2171.92    124.13 o 
   6   3   5     6864.71     6834.57    328.87 o 
   7   3   5    29044.93    29991.04    758.57 o 
   8   3   5       19.11      108.69    103.84 o 
   9   3   5      350.18      414.73     95.35 o 
  10   3   5     4641.64     4376.48    111.37 o 
  11   3   5      156.17      248.53     96.94 o 
  12   3   5      281.74      408.93     88.42 o 
  13   3   5     4067.69     3971.64    109.06 o 
  14   3   5     1008.91     1189.88    102.14 o 
  15   3   5      325.33      329.45     94.32 o 
  16   3   5     1693.57     1626.10    109.86 o 
  17   3   5       12.71       15.87     98.70 o 
  18   3   5     2995.93     2817.47    122.65 o 
 -21   4   5       37.83       98.60    154.75 o 
 -20   4   5       11.76       41.46    142.81 o 
 -19   4   5       25.76       -1.92    146.00 o 
 -18   4   5       93.85      122.99    158.00 o 
 -17   4   5      243.05      253.63    136.73 o 
 -16   4   5      253.13      349.52    131.44 o 
 -15   4   5     1164.29     1084.41    140.90 o 
 -14   4   5      539.46      518.48    134.42 o 
 -13   4   5     1544.41     1520.43    144.98 o 
 -12   4   5        1.41        9.87    134.44 o 
 -11   4   5      513.82      716.19    191.37 o 
 -10   4   5     3633.80     3552.06    204.64 o 
  -9   4   5        8.44      140.99    185.09 o 
  -8   4   5     5495.82     4670.85    213.00 o 
  -7   4   5    15581.01    14166.66    287.86 o 
  -6   4   5     3082.25     2969.49    214.63 o 
  -5   4   5     4380.40     5017.03    217.51 o 
  -4   4   5     2459.50     2906.85    168.87 o 
  -3   4   5     5788.04     4831.87    203.40 o 
  -2   4   5      545.17      395.57    144.17 o 
  -1   4   5     1144.63     1074.08    154.58 o 
   0   4   5     1320.51     1245.50    147.84 o 
   1   4   5       83.96      113.37    121.09 o 
   2   4   5    16061.09    14584.91    729.97 o 
   3   4   5       35.27       23.05    126.95 o 
   4   4   5     2910.38     3333.60    181.05 o 
   5   4   5      126.80      115.92    116.35 o 
   6   4   5     5361.37     5163.36    166.92 o 
   7   4   5      728.11      633.25    112.37 o 
   8   4   5      209.95      310.83    104.27 o 
   9   4   5      621.97      536.09    105.41 o 
  10   4   5     4378.23     4307.52    116.71 o 
  11   4   5        8.11       94.30     98.06 o 
  12   4   5      370.52      635.74     92.90 o 
  13   4   5     1333.47     1280.09    112.58 o 
  14   4   5     1320.65     1298.18    119.55 o 
  15   4   5      683.13      804.13    104.70 o 
  16   4   5      265.00      313.18    102.22 o 
  17   4   5      484.76      457.76    102.15 o 
  18   4   5      392.67      628.01    115.32 o 
 -20   5   5       75.14      200.04    128.10 o 
 -19   5   5        1.10       10.80    130.14 o 
 -18   5   5      861.88      710.38    145.98 o 
 -17   5   5        2.94      109.05    140.64 o 
 -16   5   5     1745.20     1767.80    153.01 o 
 -15   5   5      169.78      241.41    131.73 o 
 -14   5   5      242.22      300.54    144.43 o 
 -13   5   5     3357.48     3121.80    177.14 o 
 -12   5   5      806.17      767.43    135.59 o 
 -11   5   5      142.21      277.39    146.21 o 
 -10   5   5     1359.56     1417.69    163.02 o 
  -9   5   5      423.56      364.99    151.70 o 
  -8   5   5     2610.89     2568.00    156.50 o 
  -7   5   5     3932.83     4126.55    214.01 o 
  -6   5   5     1336.45     1448.83    167.43 o 
  -5   5   5    11228.74    11693.51    381.17 o 
  -4   5   5      180.69      308.65    145.57 o 
  -3   5   5     2238.28     1813.88    174.14 o 
  -2   5   5      267.01      164.39    140.27 o 
  -1   5   5     1749.45     1814.35    166.55 o 
   0   5   5     8762.11     8070.08    580.69 o 
   1   5   5    12787.54    13145.39    265.07 o 
   2   5   5     8377.39     8012.24    273.09 o 
   3   5   5     2410.16     2830.74    173.00 o 
   4   5   5     6726.28     6437.09    152.11 o 
   5   5   5      581.37      563.72     97.87 o 
   6   5   5     2759.71     2600.83    140.50 o 
   7   5   5      284.64      357.26    108.33 o 
   8   5   5       35.24       54.83    111.21 o 
   9   5   5      690.45      565.76    104.01 o 
  10   5   5       41.52      173.76    100.53 o 
  11   5   5     3325.36     3223.23    113.53 o 
  12   5   5     1178.41     1245.16    109.49 o 
  13   5   5     1136.13      943.41     96.50 o 
  14   5   5      792.97      762.97    129.93 o 
  15   5   5      579.82      573.74     97.54 o 
  16   5   5       84.28      121.07    122.54 o 
  17   5   5        2.36      118.33    115.81 o 
 -20   6   5      165.54      164.92    144.85 o 
 -19   6   5      863.49      767.15    127.44 o 
 -18   6   5      508.08      592.00    129.23 o 
 -17   6   5      290.53      440.23    143.93 o 
 -16   6   5     1464.91     1589.84    272.24 o 
 -15   6   5     1067.06     1125.30    138.72 o 
 -14   6   5      196.43      276.48    115.94 o 
 -13   6   5     8616.47     8670.00    334.17 o 
 -12   6   5      138.90       95.42    174.98 o 
 -11   6   5        2.87      -22.83    150.92 o 
 -10   6   5    13844.93    13868.51    632.57 o 
  -9   6   5        6.66       82.78    160.32 o 
  -8   6   5     8813.64     8939.09    255.74 o 
  -7   6   5     4002.34     3945.47    160.66 o 
  -6   6   5     8433.60     8567.34    329.10 o 
  -5   6   5       96.84      210.67    132.95 o 
  -4   6   5     2731.46     2972.51    172.83 o 
  -3   6   5     4507.73     4161.02    178.70 o 
  -2   6   5    39648.43    39671.48   1174.55 o 
  -1   6   5       42.69      225.53    134.79 o 
   0   6   5     1983.51     2178.40    135.06 o 
   1   6   5    18088.88    17261.55    553.72 o 
   2   6   5       49.15       29.92    135.47 o 
   3   6   5     1038.63      813.42    124.17 o 
   4   6   5     3039.89     3460.59    112.99 o 
   5   6   5     7079.19     6976.14    434.18 o 
   6   6   5     1571.72     1695.99    111.12 o 
   7   6   5     3239.29     2983.96    132.85 o 
   8   6   5     6054.70     5997.03    336.07 o 
   9   6   5    10198.33    10085.45    554.15 o 
  10   6   5     5275.94     4994.42    308.71 o 
  11   6   5      142.10      229.37    100.86 o 
  12   6   5      317.07      423.21    107.33 o 
  13   6   5      218.90      231.08    104.81 o 
  14   6   5      100.91      127.49    107.28 o 
  15   6   5     1669.50     1761.50    125.57 o 
  16   6   5     3110.53     2633.03    134.17 o 
 -19   7   5      485.36      542.85    142.75 o 
 -18   7   5      944.10      741.64    146.52 o 
 -17   7   5      114.70      289.50    141.46 o 
 -16   7   5     5493.18     5587.11    338.28 o 
 -15   7   5       68.37      273.05    133.77 o 
 -14   7   5     1013.75     1283.77    193.30 o 
 -13   7   5     7019.55     6215.74    321.75 o 
 -12   7   5     1033.91     1020.88    133.85 o 
 -11   7   5      434.69      415.72    148.66 o 
 -10   7   5     4075.12     3690.66    217.36 o 
  -9   7   5      743.43      749.77    133.74 o 
  -8   7   5      141.00      276.00    135.81 o 
  -7   7   5    12072.06    10968.23    557.62 o 
  -6   7   5     2403.82     2338.98    134.01 o 
  -5   7   5     8733.62     8465.47    393.33 o 
  -4   7   5        3.43       40.50    110.82 o 
  -3   7   5       68.02      158.83    160.10 o 
  -2   7   5     3317.15     3241.42    211.54 o 
  -1   7   5        0.59      125.78    137.80 o 
   0   7   5      886.00      944.35    142.19 o 
   1   7   5    17986.58    18346.11    825.21 o 
   2   7   5     4953.22     5036.24    126.85 o 
   3   7   5     1815.23     1843.51    124.08 o 
   4   7   5     4919.24     5371.49    129.26 o 
   5   7   5      684.89      656.16    112.10 o 
   6   7   5     7502.65     6696.82    448.93 o 
   7   7   5     4743.55     4985.38    127.42 o 
   8   7   5     3026.67     2986.95    163.86 o 
   9   7   5      182.16      210.04    122.86 o 
  10   7   5      143.21       92.58    103.78 o 
  11   7   5     2124.69     2158.86    118.23 o 
  12   7   5     4544.54     4764.90    133.04 o 
  13   7   5     3302.92     3347.20    145.50 o 
  14   7   5        2.67      192.80    109.56 o 
  15   7   5      341.35      429.39    109.11 o 
  16   7   5       80.66      140.26    129.44 o 
 -18   8   5      173.28      215.19    126.47 o 
 -17   8   5      506.24       85.50    161.18 o 
 -16   8   5      382.10      460.44    142.48 o 
 -15   8   5       98.05      249.76    180.50 o 
 -14   8   5       97.57      120.72    141.99 o 
 -13   8   5     3170.21     3107.85    293.61 o 
 -12   8   5      242.02      212.09    125.70 o 
 -11   8   5      240.83      155.05    177.25 o 
 -10   8   5      982.62      932.77    161.17 o 
  -9   8   5       30.06      243.03    133.65 o 
  -8   8   5     1342.50     1327.14    115.49 o 
  -7   8   5      262.46      273.40    111.57 o 
  -6   8   5     1652.65     1732.95    115.46 o 
  -5   8   5      487.24      475.06    111.56 o 
  -4   8   5     2426.83     2454.51    170.54 o 
  -3   8   5     1249.83     1319.12    162.62 o 
  -2   8   5     3112.90     2930.13    157.49 o 
  -1   8   5     1588.13     1646.20    148.99 o 
   0   8   5      621.08      604.20    137.66 o 
   1   8   5     3043.65     2925.38    135.13 o 
   2   8   5      431.65      395.28     92.84 o 
   3   8   5      185.56      132.96     92.19 o 
   4   8   5     2552.15     2424.07    101.06 o 
   5   8   5     1186.08     1169.36    115.02 o 
   6   8   5      201.36      241.33    103.56 o 
   7   8   5      392.43      342.98    112.05 o 
   8   8   5     1722.44     1689.45    141.66 o 
   9   8   5     3784.52     3474.23    132.13 o 
  10   8   5       21.13       71.17    119.06 o 
  11   8   5      220.44      267.76    108.46 o 
  12   8   5      467.07      369.59    110.16 o 
  13   8   5       70.85       18.92    112.44 o 
  14   8   5      557.77      750.81    113.85 o 
  15   8   5      449.54      408.36    122.77 o 
 -17   9   5      553.88      610.13    182.17 o 
 -16   9   5        4.08      142.46    162.28 o 
 -15   9   5       97.17      240.96    180.06 o 
 -14   9   5       26.55      150.36    137.88 o 
 -13   9   5       85.22      165.92    144.20 o 
 -12   9   5      245.21      342.58    177.07 o 
 -11   9   5      167.04      259.67    145.58 o 
 -10   9   5      124.37      185.53    161.79 o 
  -9   9   5     1049.96     1103.79    122.67 o 
  -8   9   5      288.96      344.18    124.37 o 
  -7   9   5     1617.27     1714.51    125.00 o 
  -6   9   5       59.82      238.61    111.80 o 
  -5   9   5        1.01      160.21    133.44 o 
  -4   9   5      179.63      198.30    107.74 o 
  -3   9   5      870.53      767.39    123.81 o 
  -2   9   5      255.79      381.45    149.37 o 
  -1   9   5      721.32      839.71    140.31 o 
   0   9   5       47.82       29.03    114.37 o 
   1   9   5      442.33      384.87    106.92 o 
   2   9   5      427.77      507.03    120.66 o 
   3   9   5       20.70      141.24    104.99 o 
   4   9   5      234.32      287.78    105.70 o 
   5   9   5       35.73      129.75     86.17 o 
   6   9   5      156.89      234.43    101.53 o 
   7   9   5     1591.43     1723.14    128.70 o 
   8   9   5      481.70      583.09    134.68 o 
   9   9   5      224.27      226.56    121.71 o 
  10   9   5       49.99      -43.51    109.39 o 
  11   9   5       22.13      265.56    112.91 o 
  12   9   5       68.82      203.51    118.76 o 
  13   9   5      249.56      270.64    105.41 o 
 -15  10   5      541.76      503.90    173.75 o 
 -14  10   5     1132.84     1086.75    182.72 o 
 -13  10   5      560.04      598.75    189.63 o 
 -12  10   5      276.54      294.89    136.55 o 
 -11  10   5        0.51       61.25    112.52 o 
 -10  10   5      837.64      753.56    117.84 o 
  -9  10   5      192.62      101.59    143.53 o 
  -8  10   5     1158.38     1197.18    125.84 o 
  -7  10   5     1364.97     1580.72    129.80 o 
  -6  10   5       46.53       38.16    119.84 o 
  -5  10   5      330.02      465.21    131.28 o 
  -4  10   5     2671.14     2475.10    145.75 o 
  -3  10   5      180.72      192.29    144.91 o 
  -2  10   5     3103.82     3333.33    129.45 o 
  -1  10   5     5047.26     5145.59    147.84 o 
   0  10   5       18.60     -146.78    146.78 o 
   1  10   5      911.33      999.44    140.57 o 
   2  10   5     6908.96     6715.21    177.78 o 
   3  10   5      285.81      382.91    103.99 o 
   4  10   5     5337.59     5562.22    132.94 o 
   5  10   5      188.03      242.24     98.07 o 
   6  10   5        0.64      154.33     96.09 o 
   7  10   5      105.17      209.50    105.83 o 
   8  10   5      724.61      680.05    114.05 o 
   9  10   5       63.79       95.51    113.28 o 
  10  10   5     1030.74      986.00    119.59 o 
  11  10   5        7.53       20.91    111.08 o 
  12  10   5      235.47      222.76    115.17 o 
 -13  11   5     2084.60     1993.76    149.65 o 
 -12  11   5      743.30      780.08    128.96 o 
 -11  11   5      478.07      506.83    134.85 o 
 -10  11   5     1794.54     1920.64    124.28 o 
  -9  11   5       65.33      231.95    121.47 o 
  -8  11   5      306.95      450.26    126.92 o 
  -7  11   5     3090.57     3103.10    156.08 o 
  -6  11   5        0.08        3.09    136.03 o 
  -5  11   5     2670.46     2538.68    168.88 o 
  -4  11   5     1583.75     1609.94    140.53 o 
  -3  11   5      119.85      155.52    152.90 o 
  -2  11   5      184.70      233.18    116.92 o 
  -1  11   5     3457.28     3349.48    152.33 o 
   0  11   5      377.20      471.92    132.44 o 
   1  11   5     2769.34     2607.14    145.16 o 
   2  11   5     1458.95     1348.14    121.84 o 
   3  11   5        4.03       77.46     95.67 o 
   4  11   5      538.05      453.54    111.55 o 
   5  11   5     2372.94     2276.97     99.66 o 
   6  11   5      606.02      597.91    121.05 o 
   7  11   5     2999.97     3075.64    157.01 o 
   8  11   5      609.49      483.91    114.93 o 
   9  11   5        0.63       61.69    111.96 o 
  10  11   5      401.57      470.81    129.06 o 
 -11  12   5      172.92      170.50    114.38 o 
 -10  12   5     1183.79     1347.54    131.34 o 
  -9  12   5      168.52      254.30    135.77 o 
  -8  12   5      145.14      143.45    116.93 o 
  -7  12   5      778.88      987.36    165.44 o 
  -6  12   5      213.67      278.03    140.30 o 
  -5  12   5      113.12       94.57    122.07 o 
  -4  12   5      840.25      620.94    118.06 o 
  -3  12   5       31.73      125.51    122.07 o 
  -2  12   5     1405.69     1226.01    227.58 o 
  -1  12   5     1065.01      817.50    144.07 o 
   0  12   5       27.70       34.85    125.59 o 
   1  12   5      121.19      115.60    140.03 o 
   2  12   5      779.90      964.97    164.52 o 
   3  12   5      145.49      198.98    116.64 o 
   4  12   5     1302.65     1319.75     98.47 o 
   5  12   5      938.43      760.43    108.24 o 
   6  12   5       21.09      103.74     96.98 o 
   7  12   5      280.13      445.61    103.15 o 
   8  12   5      204.19      180.81    152.21 o 
  -7  13   5        4.46      234.45    142.60 o 
  -6  13   5        7.24      113.64    129.43 o 
  -5  13   5        2.46        1.23    141.78 o 
  -4  13   5        3.81       63.81    129.69 o 
  -3  13   5      826.82      920.37    149.17 o 
  -2  13   5      125.38      315.37    140.38 o 
  -1  13   5       11.98       94.86    131.06 o 
   0  13   5       78.10      236.45    132.74 o 
   1  13   5      309.40      401.13    144.13 o 
   2  13   5      512.26      547.27    146.25 o 
   3  13   5       55.68      154.81    123.76 o 
   4  13   5      186.50      200.14    146.55 o 
 -22   0   6      681.85      537.73    281.17 o 
 -21   0   6       63.17       -8.87    185.93 o 
 -20   0   6      172.61      213.60    242.64 o 
 -19   0   6     1239.55     1240.68    264.98 o 
 -18   0   6      320.01      376.37    208.69 o 
 -17   0   6     1769.71     1754.18    199.04 o 
 -16   0   6     8980.01     8154.49    292.16 o 
 -15   0   6    10020.13     9545.06    305.56 o 
 -14   0   6     7817.93     8142.83    302.27 o 
 -13   0   6       92.60       94.27    186.09 o 
 -12   0   6      329.97      349.45    242.47 o 
 -11   0   6       20.90      232.37    328.60 o 
 -10   0   6      807.95     1171.72    244.33 o 
  -9   0   6     7358.94     7573.91    308.16 o 
  -8   0   6    45801.54    42691.02   6698.82 o 
  -7   0   6      167.42      171.55    243.38 o 
  -6   0   6     4834.72     4412.83    347.49 o 
  -5   0   6    33853.08    32742.45   1416.78 o 
  -4   0   6     3997.15     3994.48    246.37 o 
  -3   0   6    42998.11    40485.47   1661.53 o 
  -2   0   6    81527.19    74744.31   1918.15 o 
  -1   0   6    12041.51    10289.95    296.74 o 
   0   0   6      128.36       96.48    218.45 o 
   1   0   6    48696.63    46267.14   2439.35 o 
   2   0   6     5886.12     5565.18    326.17 o 
   3   0   6    69085.19    58177.73   3299.73 o 
   4   0   6        1.02      130.57    154.66 o 
   5   0   6       10.55       92.19    168.80 o 
   6   0   6      687.09      664.16    134.04 o 
   7   0   6      410.37      500.31    162.65 o 
   8   0   6      454.50      332.98    139.49 o 
   9   0   6    17404.40    17638.40    226.73 o 
  10   0   6       47.29      137.06    117.35 o 
  11   0   6     4600.64     4809.20    193.52 o 
  12   0   6     3616.62     3865.60    155.86 o 
  13   0   6     1097.69     1320.21    127.52 o 
  14   0   6     4044.12     3569.17    170.82 o 
  15   0   6     1884.46     1933.73    148.29 o 
  16   0   6     1669.27     1532.83    203.64 o 
  17   0   6      234.30      295.42    181.79 o 
  18   0   6        8.44      -25.23    157.92 o 
 -22   1   6      347.92      352.79    180.84 o 
 -21   1   6      276.92      434.99    162.94 o 
 -20   1   6      916.61      975.97    174.78 o 
 -19   1   6     1483.69     1660.81    168.48 o 
 -18   1   6     1414.00     1372.27    150.14 o 
 -17   1   6      986.59      968.08    132.89 o 
 -16   1   6     1980.71     2132.52    131.71 o 
 -15   1   6      647.40      608.26    133.98 o 
 -14   1   6      823.56      858.15    119.38 o 
 -13   1   6     4594.01     4816.06    227.90 o 
 -12   1   6     4269.54     4555.61    144.21 o 
 -11   1   6     9742.42    10127.10    194.97 o 
 -10   1   6      245.24      301.21    167.29 o 
  -9   1   6     8026.51     7417.17    226.34 o 
  -8   1   6     7651.51     7245.20    234.02 o 
  -7   1   6     1053.00      958.65    141.46 o 
  -6   1   6     9010.99     9155.72    227.07 o 
  -5   1   6    46879.89    43821.43    992.89 o 
  -4   1   6      151.20        3.97    155.56 o 
  -3   1   6     5042.13     4115.09    301.45 o 
  -2   1   6     8822.57     9947.35    240.78 o 
  -1   1   6     3785.95     4400.51    172.35 o 
   0   1   6     9271.01    10666.44    199.26 o 
   1   1   6     2105.49     2607.64    133.73 o 
   2   1   6     1559.90     1959.56    139.79 o 
   3   1   6      222.56      219.36    110.99 o 
   4   1   6     4338.04     4672.61    139.51 o 
   5   1   6       98.05       88.79    107.44 o 
   6   1   6    48920.03    47272.25   1929.04 o 
   7   1   6        6.69        0.17     91.92 o 
   8   1   6     1025.93      931.53    108.81 o 
   9   1   6     4568.39     4760.83    116.29 o 
  10   1   6      338.14      334.30     96.69 o 
  11   1   6     1854.13     2046.09    111.24 o 
  12   1   6     3943.97     4065.49    147.82 o 
  13   1   6     1372.38     1511.14    110.36 o 
  14   1   6      992.44      931.14     97.86 o 
  15   1   6      835.81      972.06    100.97 o 
  16   1   6      159.71      256.04     97.01 o 
  17   1   6     2214.13     2034.12    106.01 o 
  18   1   6      266.14      264.51    123.80 o 
 -21   2   6        6.91       82.95    152.31 o 
 -20   2   6       35.30      104.08    118.60 o 
 -19   2   6      566.18      503.27    159.31 o 
 -18   2   6       93.37      285.49    146.57 o 
 -17   2   6      109.32      271.19    151.85 o 
 -16   2   6      876.52      934.93    117.73 o 
 -15   2   6     1929.94     1760.25    147.48 o 
 -14   2   6       17.07      165.96    115.83 o 
 -13   2   6        5.45       11.68    120.81 o 
 -12   2   6     4115.52     4106.99    153.12 o 
 -11   2   6      653.46      699.63    135.75 o 
 -10   2   6      621.84      496.13    180.02 o 
  -9   2   6      207.27      260.52    159.92 o 
  -8   2   6    11902.66    11104.25    789.87 o 
  -7   2   6      894.92      847.34    182.82 o 
  -6   2   6      296.69      370.69    200.21 o 
  -5   2   6       20.10      112.35    170.81 o 
  -4   2   6     3894.52     3519.55    175.97 o 
  -3   2   6      449.32      342.14    173.27 o 
  -2   2   6      556.79      382.88    146.32 o 
  -1   2   6      983.10     1508.54    141.87 o 
   0   2   6     9041.94     7637.29    204.23 o 
   1   2   6     5032.83     5146.31    157.58 o 
   2   2   6      561.26      631.58    125.44 o 
   3   2   6     2328.77     2322.59    129.99 o 
   4   2   6     2541.15     2419.66    114.42 o 
   5   2   6       88.89      167.09    108.25 o 
   6   2   6     1866.16     1998.69    106.84 o 
   7   2   6     1261.87     1380.53    103.61 o 
   8   2   6      101.44      222.58    103.11 o 
   9   2   6     5625.61     5388.26    212.20 o 
  10   2   6      314.65      344.33     97.69 o 
  11   2   6      425.17      556.65    116.86 o 
  12   2   6      789.02      877.32    101.68 o 
  13   2   6      410.41      422.08    105.92 o 
  14   2   6     1040.91     1054.48    104.40 o 
  15   2   6       74.06      208.69    105.61 o 
  16   2   6      332.85      326.34    101.53 o 
  17   2   6       44.76      133.14    108.17 o 
  18   2   6        3.62       77.01    102.88 o 
 -21   3   6        0.49      122.36    167.84 o 
 -20   3   6       73.55      193.15    158.70 o 
 -19   3   6      983.25     1049.96    126.87 o 
 -18   3   6       25.34      199.54    146.90 o 
 -17   3   6     1550.29     1425.12    169.38 o 
 -16   3   6       77.41      173.38    138.59 o 
 -15   3   6      163.46      109.98    155.06 o 
 -14   3   6     5877.67     5882.35    235.60 o 
 -13   3   6     1132.66     1387.40    139.12 o 
 -12   3   6        9.33       51.78    126.06 o 
 -11   3   6      703.55      766.63    154.48 o 
 -10   3   6     1069.68      994.50    161.09 o 
  -9   3   6      580.24      703.44    186.12 o 
  -8   3   6     4905.94     4690.98    253.25 o 
  -7   3   6     2309.73     1963.26    210.04 o 
  -6   3   6    11378.64    11571.27    377.76 o 
  -5   3   6     1953.42     2501.05    203.35 o 
  -4   3   6     2354.04     2076.22    191.78 o 
  -3   3   6        1.05       75.17    138.90 o 
  -2   3   6     1486.03     1828.85    171.70 o 
  -1   3   6      175.67      213.07    128.54 o 
   0   3   6     6027.58     6527.59    312.27 o 
   1   3   6     6454.28     7599.25    180.35 o 
   2   3   6     2889.29     2539.52    127.18 o 
   3   3   6        4.53       75.51    107.34 o 
   4   3   6     1567.55     1939.79    111.64 o 
   5   3   6     1793.50     1688.48    116.70 o 
   6   3   6     2738.47     2686.62    118.09 o 
   7   3   6     5053.88     5030.09    181.22 o 
   8   3   6        9.13       71.66     99.25 o 
   9   3   6      123.66      263.15    115.75 o 
  10   3   6      296.14      298.92     98.16 o 
  11   3   6     3500.32     3464.01    119.32 o 
  12   3   6     3412.99     3302.74    137.86 o 
  13   3   6        7.72      124.68    114.88 o 
  14   3   6        1.38       19.99    103.89 o 
  15   3   6       31.28       99.35     98.21 o 
  16   3   6        8.08       19.29    108.13 o 
  17   3   6       66.57       67.78     99.64 o 
 -21   4   6       47.03      190.87    154.10 o 
 -20   4   6     2263.61     2053.15    162.34 o 
 -19   4   6       18.26       31.16    159.49 o 
 -18   4   6      224.39      236.10    163.18 o 
 -17   4   6     1708.67     1462.49    155.86 o 
 -16   4   6     2075.74     2056.00    158.94 o 
 -15   4   6      859.93      798.71    130.41 o 
 -14   4   6     6638.61     6383.67    186.73 o 
 -13   4   6      691.11      608.37    139.26 o 
 -12   4   6      125.86      207.63    154.24 o 
 -11   4   6     8827.96     8951.70    579.84 o 
 -10   4   6     2471.42     2550.37    167.36 o 
  -9   4   6    11348.60    10610.43    571.39 o 
  -8   4   6     8262.89     8427.80    247.29 o 
  -7   4   6      758.38      514.52    171.93 o 
  -6   4   6      135.34      154.62    170.37 o 
  -5   4   6     7737.91     8327.97    321.74 o 
  -4   4   6     2184.63     2387.26    177.38 o 
  -3   4   6    33744.62    32691.96   1237.23 o 
  -2   4   6    13073.04    12588.03    316.89 o 
  -1   4   6     4504.71     4587.19    140.58 o 
   0   4   6     3382.64     3190.05    159.92 o 
   1   4   6     7244.00     7680.76    209.86 o 
   2   4   6     2418.71     2758.14    150.03 o 
   3   4   6     9366.23     9068.89    699.46 o 
   4   4   6    14772.08    15449.41    463.41 o 
   5   4   6       35.20      153.68     99.52 o 
   6   4   6     2291.60     2504.53    108.08 o 
   7   4   6     1900.84     1786.86    113.62 o 
   8   4   6     1887.28     1789.10     97.04 o 
   9   4   6    13723.48    12305.83    418.47 o 
  10   4   6     3434.30     3141.85    165.65 o 
  11   4   6       55.16      148.61     97.08 o 
  12   4   6      192.80      276.13     99.14 o 
  13   4   6      167.72      289.43     98.09 o 
  14   4   6     1156.66     1207.15    116.26 o 
  15   4   6     2917.27     2704.89    114.95 o 
  16   4   6       48.23      -10.09    109.01 o 
  17   4   6      140.22      173.73    115.04 o 
 -20   5   6      813.92      941.70    177.73 o 
 -19   5   6     1267.65     1305.19    144.82 o 
 -18   5   6      120.70        6.10    141.85 o 
 -17   5   6     2403.32     2392.44    244.51 o 
 -16   5   6      653.82      601.63    148.96 o 
 -15   5   6      195.47      308.14    138.52 o 
 -14   5   6     2295.94     2306.22    160.46 o 
 -13   5   6     2101.91     1939.29    137.73 o 
 -12   5   6     2985.71     3177.24    177.54 o 
 -11   5   6     3419.18     3152.62    258.97 o 
 -10   5   6      156.51      187.16    133.01 o 
  -9   5   6     1534.78     1461.51    192.89 o 
  -8   5   6     1880.20     2099.06    197.30 o 
  -7   5   6      219.37      266.08    178.63 o 
  -6   5   6    13693.66    13563.43    261.52 o 
  -5   5   6    12499.69    11738.77    214.03 o 
  -4   5   6      345.88      325.72    152.39 o 
  -3   5   6     6087.15     5693.33    206.21 o 
  -2   5   6    12276.00    11788.86    416.06 o 
  -1   5   6      636.08      711.83    110.25 o 
   0   5   6    20877.53    19349.24    719.29 o 
   1   5   6    23702.48    22019.45   1171.13 o 
   2   5   6      661.70      569.50    128.20 o 
   3   5   6     2675.73     2574.85    127.10 o 
   4   5   6     3742.26     3623.53    175.12 o 
   5   5   6      457.59      510.94    130.26 o 
   6   5   6     9086.11     9465.12    363.30 o 
   7   5   6     1890.64     1994.88    119.52 o 
   8   5   6      657.18      640.52    113.31 o 
   9   5   6     1306.96     1314.74    117.50 o 
  10   5   6      573.93      754.58    104.28 o 
  11   5   6      704.68      748.33     95.02 o 
  12   5   6     2673.88     2454.77    115.74 o 
  13   5   6      301.90      316.78    103.88 o 
  14   5   6       61.82       95.32    107.27 o 
  15   5   6      140.14      282.68    109.81 o 
  16   5   6        0.32       33.73    105.50 o 
 -19   6   6      181.23      193.83    159.11 o 
 -18   6   6        1.07        1.94    140.76 o 
 -17   6   6      476.43      611.58    159.61 o 
 -16   6   6      137.20      206.11    140.46 o 
 -15   6   6      444.92      573.35    149.06 o 
 -14   6   6      691.74      753.99    148.29 o 
 -13   6   6     1206.58     1244.05    162.51 o 
 -12   6   6       65.27      -51.56    182.77 o 
 -11   6   6     1514.38     1536.26    143.47 o 
 -10   6   6      226.01      287.58    134.04 o 
  -9   6   6      242.30      301.32    135.54 o 
  -8   6   6      333.91      380.46    164.95 o 
  -7   6   6       77.42       87.45    180.52 o 
  -6   6   6       78.92      153.78    135.35 o 
  -5   6   6     1321.54     1397.22    144.83 o 
  -4   6   6      689.65      567.08    150.48 o 
  -3   6   6        5.35      127.47    146.71 o 
  -2   6   6     2463.75     2714.82    169.40 o 
  -1   6   6      362.47      339.99    111.95 o 
   0   6   6      341.92      354.88    108.82 o 
   1   6   6      692.28      730.34    125.23 o 
   2   6   6     1833.90     1740.66    138.48 o 
   3   6   6     2753.68     2947.51    124.38 o 
   4   6   6      656.00      720.07    133.54 o 
   5   6   6       66.70      114.85     98.36 o 
   6   6   6       16.55       57.79    102.64 o 
   7   6   6      115.27      291.87    117.68 o 
   8   6   6      722.26      719.29     99.35 o 
   9   6   6     2022.76     2115.60    104.34 o 
  10   6   6     1404.25     1356.34    124.99 o 
  11   6   6      190.12      223.91    108.88 o 
  12   6   6      710.74      775.08     99.44 o 
  13   6   6       11.75       75.87     86.55 o 
  14   6   6      452.95      581.38    116.71 o 
  15   6   6      516.01      642.90    115.93 o 
  16   6   6       51.50      185.62    137.21 o 
 -19   7   6      606.02      585.90    137.47 o 
 -18   7   6       10.18      253.15    145.35 o 
 -17   7   6      362.40      378.46    145.86 o 
 -16   7   6        0.67      103.75    142.56 o 
 -15   7   6      245.80      464.18    128.60 o 
 -14   7   6       17.91      243.40    187.23 o 
 -13   7   6      153.16      268.40    153.45 o 
 -12   7   6      168.38      230.25    140.95 o 
 -11   7   6      352.95      396.78    121.82 o 
 -10   7   6      394.84      507.85    133.13 o 
  -9   7   6       56.51      181.88    153.55 o 
  -8   7   6      712.23      831.71    117.13 o 
  -7   7   6     1718.03     1659.35    143.29 o 
  -6   7   6     1121.35     1196.77    144.26 o 
  -5   7   6      731.56      753.48    144.18 o 
  -4   7   6        4.85       96.68    136.73 o 
  -3   7   6       49.00       76.32    155.77 o 
  -2   7   6      334.97      391.32    131.15 o 
  -1   7   6     2955.24     2863.40    150.19 o 
   0   7   6     5166.61     5003.33    243.39 o 
   1   7   6     1073.92     1210.15    104.97 o 
   2   7   6     1270.48     1372.56    110.98 o 
   3   7   6        5.52      291.86    129.94 o 
   4   7   6       20.17      124.85    103.42 o 
   5   7   6      724.93      815.85    123.39 o 
   6   7   6      571.22      610.65    132.83 o 
   7   7   6      110.13      227.39    109.66 o 
   8   7   6     1155.05      993.79    116.01 o 
   9   7   6      116.56      263.22    100.03 o 
  10   7   6      377.26      462.93    107.83 o 
  11   7   6        2.11      143.56    114.17 o 
  12   7   6      312.44      407.78    111.76 o 
  13   7   6       60.72       89.05    109.45 o 
  14   7   6        8.56       22.12    109.15 o 
  15   7   6       20.44      193.05    116.86 o 
 -18   8   6      166.21      262.35    175.12 o 
 -17   8   6      761.39      839.06    128.73 o 
 -16   8   6      838.31     1062.76    151.33 o 
 -15   8   6      236.11      284.32    145.34 o 
 -14   8   6     4028.81     3871.55    392.64 o 
 -13   8   6       69.24      108.95    153.08 o 
 -12   8   6       13.64      115.82    201.11 o 
 -11   8   6     3047.48     3358.55    251.25 o 
 -10   8   6      941.78     1058.38    144.82 o 
  -9   8   6     2209.76     2292.34    129.73 o 
  -8   8   6     4236.19     4303.33    147.88 o 
  -7   8   6      661.37      713.09    108.07 o 
  -6   8   6       36.03      105.97    103.34 o 
  -5   8   6     2756.45     2654.12    140.49 o 
  -4   8   6     1456.31     1491.84    144.69 o 
  -3   8   6     8396.69     8382.64    466.42 o 
  -2   8   6     1615.48     1601.80    159.34 o 
  -1   8   6     3646.34     3634.30    136.79 o 
   0   8   6      316.61      400.56    105.04 o 
   1   8   6      834.75      856.37     97.26 o 
   2   8   6       72.53      135.78     93.69 o 
   3   8   6     6699.79     6060.36    255.74 o 
   4   8   6     2121.45     2008.54    124.64 o 
   5   8   6      696.14      687.36    115.11 o 
   6   8   6        0.35      215.43    102.84 o 
   7   8   6      953.42      831.67    111.39 o 
   8   8   6     3053.48     3177.91    183.22 o 
   9   8   6     5059.03     4449.97    248.05 o 
  10   8   6      860.00     1220.55    109.56 o 
  11   8   6       11.51      122.31    109.53 o 
  12   8   6        3.02       51.27    119.89 o 
  13   8   6      142.25       92.87    114.74 o 
  14   8   6      862.80      788.86    121.77 o 
 -16   9   6       28.57       -1.62    166.11 o 
 -15   9   6      100.58       11.58    129.26 o 
 -14   9   6     2098.97     2052.45    150.68 o 
 -13   9   6      149.33      253.28    173.28 o 
 -12   9   6      248.30      375.08    178.52 o 
 -11   9   6     3506.85     3671.18    176.60 o 
 -10   9   6     1568.23     1614.94    128.74 o 
  -9   9   6     1210.31     1214.67    122.18 o 
  -8   9   6     3028.82     2730.29    125.37 o 
  -7   9   6      206.35      213.63    121.79 o 
  -6   9   6    12681.21    12208.63    464.31 o 
  -5   9   6     4839.01     4812.34    145.42 o 
  -4   9   6      275.29      278.85    120.26 o 
  -3   9   6      730.42      677.98    133.72 o 
  -2   9   6     1096.53     1073.96    132.68 o 
  -1   9   6       99.06      134.62    130.96 o 
   0   9   6     6675.01     7014.98    160.61 o 
   1   9   6     4311.21     4593.32    158.50 o 
   2   9   6      469.50      534.41    103.67 o 
   3   9   6     1295.42     1357.55    104.95 o 
   4   9   6     3082.70     2968.15    122.71 o 
   5   9   6      938.13      779.89     92.25 o 
   6   9   6     3396.40     3250.63    131.82 o 
   7   9   6     3463.50     3321.30    119.86 o 
   8   9   6       17.85       33.74    116.44 o 
   9   9   6        1.62       40.84    108.44 o 
  10   9   6     1504.74     1756.39    130.17 o 
  11   9   6     1667.32     1524.89    148.69 o 
  12   9   6     2615.01     2400.97    146.90 o 
  13   9   6       26.66      267.75    125.11 o 
 -15  10   6       28.90       37.08    165.96 o 
 -14  10   6      862.61     1082.75    166.73 o 
 -13  10   6      165.19      215.59    135.58 o 
 -12  10   6      157.28      173.59    124.96 o 
 -11  10   6     1273.10     1049.44    114.80 o 
 -10  10   6       34.36       49.54    114.45 o 
  -9  10   6      649.85      804.44    121.30 o 
  -8  10   6      625.20      720.80    112.31 o 
  -7  10   6     3477.35     3452.73    120.72 o 
  -6  10   6       82.40       95.00    114.69 o 
  -5  10   6      615.04      668.94    137.94 o 
  -4  10   6     1269.08     1141.73    135.30 o 
  -3  10   6     4343.10     4102.40    132.71 o 
  -2  10   6     2633.51     2348.10    163.55 o 
  -1  10   6        0.79      229.81    130.37 o 
   0  10   6     1371.97     1434.92    144.58 o 
   1  10   6      348.35      466.83    122.80 o 
   2  10   6      226.03      334.60    107.87 o 
   3  10   6     1097.74     1350.89    116.70 o 
   4  10   6     2269.44     2452.43    113.77 o 
   5  10   6      383.06      349.43     93.40 o 
   6  10   6       39.28      150.41    103.84 o 
   7  10   6      740.69      779.92     94.03 o 
   8  10   6     2065.91     2161.44    123.85 o 
   9  10   6      219.86      190.85    118.39 o 
  10  10   6      122.62       74.68    125.00 o 
  11  10   6      127.35       32.89    124.44 o 
 -13  11   6      230.66       41.52    163.82 o 
 -12  11   6      269.36      354.53    144.48 o 
 -11  11   6       30.06      132.71    121.10 o 
 -10  11   6     1287.24     1059.46    122.66 o 
  -9  11   6      303.55      371.41    118.29 o 
  -8  11   6        0.45      227.06    136.95 o 
  -7  11   6       32.18      135.00    112.32 o 
  -6  11   6      113.52      204.75    122.66 o 
  -5  11   6      560.13      831.92    152.46 o 
  -4  11   6      709.89      663.74    124.93 o 
  -3  11   6      489.27      488.84    137.00 o 
  -2  11   6      408.58      452.84    105.49 o 
  -1  11   6      293.08      389.77    119.54 o 
   0  11   6        1.31      115.46    136.87 o 
   1  11   6      336.03      258.06    120.43 o 
   2  11   6      389.53      453.42    102.50 o 
   3  11   6       27.19       44.68     92.40 o 
   4  11   6      357.19      438.43    122.27 o 
   5  11   6      640.22      699.34     87.86 o 
   6  11   6      495.04      465.10    110.34 o 
   7  11   6      614.68      718.81    106.17 o 
   8  11   6       32.60       71.32    107.39 o 
   9  11   6      148.80      156.14    112.69 o 
 -10  12   6      584.54      776.46    132.19 o 
  -9  12   6      209.96      256.50    128.12 o 
  -8  12   6     1393.70     1155.58    148.26 o 
  -7  12   6      682.10      679.69    152.91 o 
  -6  12   6       61.62      156.54    137.63 o 
  -5  12   6     1648.72     1697.93    137.49 o 
  -4  12   6       17.35       34.50    124.84 o 
  -3  12   6       87.24      123.70    123.33 o 
  -2  12   6      705.76      644.18    156.06 o 
  -1  12   6        6.63       50.33    153.33 o 
   0  12   6      378.65      369.25    142.46 o 
   1  12   6     1838.53     1517.16    136.77 o 
   2  12   6      284.70      562.79    110.35 o 
   3  12   6     3362.31     3086.90    114.81 o 
   4  12   6      118.46      245.95     97.90 o 
   5  12   6        4.07       52.56     95.88 o 
   6  12   6        9.10      161.45    104.01 o 
   7  12   6       13.88      117.43    233.09 o 
  -6  13   6      482.34      356.15    166.65 o 
  -5  13   6     1777.45     1643.01    147.55 o 
  -4  13   6       47.49      143.69    167.80 o 
  -3  13   6        2.49      185.25    150.53 o 
  -2  13   6     1887.14     1801.73    141.61 o 
  -1  13   6      591.85      503.99    126.03 o 
   0  13   6     1859.48     1941.54    154.25 o 
   1  13   6      208.19      252.27    148.53 o 
   2  13   6      154.35      291.08    143.50 o 
 -21   1   7      113.54      212.50    169.30 o 
 -20   1   7      760.82      780.36    151.83 o 
 -19   1   7        0.19       97.95    153.63 o 
 -18   1   7     1056.62     1193.70    145.22 o 
 -17   1   7      104.19       55.41    144.15 o 
 -16   1   7      299.59      345.40    131.33 o 
 -15   1   7      798.42      908.97    138.74 o 
 -14   1   7     1821.93     2189.35    148.45 o 
 -13   1   7      395.03      537.88    136.50 o 
 -12   1   7     3703.35     3634.36    202.91 o 
 -11   1   7      572.10      727.88    174.31 o 
 -10   1   7       28.52       23.89    141.39 o 
  -9   1   7        1.01       48.62    130.02 o 
  -8   1   7       40.88      217.36    131.72 o 
  -7   1   7    12291.72    11953.07    238.75 o 
  -6   1   7    39180.79    38393.79   1411.97 o 
  -5   1   7      200.18      190.57    171.72 o 
  -4   1   7      982.84      943.19    180.52 o 
  -3   1   7     8972.80    10140.01    205.95 o 
  -2   1   7      307.45      154.60    124.46 o 
  -1   1   7    16227.49    16682.78    452.15 o 
   0   1   7     8877.29     9497.76    337.07 o 
   1   1   7      544.39      497.45    125.17 o 
   2   1   7      820.54      593.26    113.65 o 
   3   1   7     7716.84     6967.17    247.12 o 
   4   1   7     2229.76     1923.95    116.69 o 
   5   1   7    11876.07    12950.96    427.32 o 
   6   1   7     4031.93     3840.68    130.43 o 
   7   1   7       49.99      152.87    108.91 o 
   8   1   7      350.57      378.48     95.58 o 
   9   1   7      186.98      221.52    110.94 o 
  10   1   7     2565.16     2805.17    115.79 o 
  11   1   7     2612.41     2623.55    100.69 o 
  12   1   7      211.51      316.95    103.12 o 
  13   1   7     1131.96     1420.88    109.17 o 
  14   1   7      138.80      230.18    109.12 o 
  15   1   7       10.44      -37.90     98.13 o 
  16   1   7      475.28      382.94     98.88 o 
  17   1   7      532.28      492.20    101.51 o 
 -21   2   7     2148.86     2091.40    180.92 o 
 -20   2   7     1222.67     1408.46    192.92 o 
 -19   2   7       66.88      201.06    132.20 o 
 -18   2   7      602.58      579.35    161.27 o 
 -17   2   7     3290.65     3340.94    170.88 o 
 -16   2   7     1201.36     1455.14    130.34 o 
 -15   2   7    13621.52    13050.18    250.64 o 
 -14   2   7     2710.00     2755.34    144.61 o 
 -13   2   7       10.93       94.02    135.78 o 
 -12   2   7     2148.44     2159.36    160.36 o 
 -11   2   7     7331.90     7319.47    214.75 o 
 -10   2   7     2058.52     2354.10    180.05 o 
  -9   2   7    14325.10    14865.57    408.45 o 
  -8   2   7      106.59      192.76    170.86 o 
  -7   2   7      953.66      931.44    140.30 o 
  -6   2   7    14307.84    14630.56    339.04 o 
  -5   2   7     2819.62     2708.87    165.81 o 
  -4   2   7    14484.24    17019.07    256.73 o 
  -3   2   7    35881.52    35799.40   1462.26 o 
  -2   2   7       80.65      228.25    148.60 o 
  -1   2   7     2319.28     2075.94    131.68 o 
   0   2   7    11253.58    11981.84    237.57 o 
   1   2   7      753.46      632.54    114.27 o 
   2   2   7    31268.59    28876.24   1542.51 o 
   3   2   7     5457.43     6420.43    209.36 o 
   4   2   7      273.33      270.02    107.61 o 
   5   2   7      264.28      319.26    113.37 o 
   6   2   7      537.44      501.28    112.36 o 
   7   2   7      742.87      670.65    104.35 o 
   8   2   7    19062.83    19333.43    454.96 o 
   9   2   7     4995.10     4846.32    128.77 o 
  10   2   7     1049.12      953.34    106.82 o 
  11   2   7        2.51       92.37     85.03 o 
  12   2   7      703.00      850.36    102.63 o 
  13   2   7     1736.80     1834.15    116.33 o 
  14   2   7     2648.81     2599.61    115.31 o 
  15   2   7     1281.57     1440.06    114.67 o 
  16   2   7      246.82      245.71    113.38 o 
  17   2   7        4.14       44.59     98.43 o 
 -21   3   7      242.79      177.51    158.77 o 
 -20   3   7     1228.83     1360.59    134.08 o 
 -19   3   7      386.94      515.90    163.91 o 
 -18   3   7     3187.34     3383.89    186.90 o 
 -17   3   7     1814.69     1846.03    161.56 o 
 -16   3   7       63.28       88.58    143.98 o 
 -15   3   7      758.20      806.80    144.89 o 
 -14   3   7     3028.94     2951.19    207.90 o 
 -13   3   7     1425.91     1435.92    141.89 o 
 -12   3   7     8633.13     8567.53    180.84 o 
 -11   3   7        9.22      116.45    156.21 o 
 -10   3   7      133.60      270.55    157.80 o 
  -9   3   7        6.55       90.40    225.41 o 
  -8   3   7     2377.99     2256.75    211.05 o 
  -7   3   7     2865.55     3205.52    208.30 o 
  -6   3   7    33539.63    33939.81   1177.86 o 
  -5   3   7        0.33       95.26    134.71 o 
  -4   3   7      388.46      318.01    153.14 o 
  -3   3   7    19078.92    18805.54    455.71 o 
  -2   3   7       73.55      145.74    135.51 o 
  -1   3   7    21396.12    20655.27    715.09 o 
   0   3   7    10591.88    11015.50    391.45 o 
   1   3   7      828.43      795.01    122.50 o 
   2   3   7      309.28      315.62    104.78 o 
   3   3   7     1286.10     1577.21    118.80 o 
   4   3   7      178.58      237.04     93.82 o 
   5   3   7    20423.52    20718.72    561.80 o 
   6   3   7     2008.17     1934.23    111.01 o 
   7   3   7      523.05      507.78     98.90 o 
   8   3   7      123.77      241.72    104.39 o 
   9   3   7      121.21      253.50     98.39 o 
  10   3   7       10.97      156.11    100.17 o 
  11   3   7     3732.47     3679.89    168.12 o 
  12   3   7     2954.29     2865.04    121.60 o 
  13   3   7      793.74      852.82    109.30 o 
  14   3   7      579.15      739.31    102.67 o 
  15   3   7      378.82      484.03     97.71 o 
  16   3   7     2508.43     2422.42    120.09 o 
  17   3   7      793.14      736.93    113.55 o 
 -21   4   7        8.02      -21.03    155.88 o 
 -20   4   7      439.07      442.00    167.34 o 
 -19   4   7       27.14      143.01    131.89 o 
 -18   4   7        0.21       -1.66    144.61 o 
 -17   4   7     1102.65     1158.56    142.28 o 
 -16   4   7      452.08      403.82    137.28 o 
 -15   4   7      183.90      287.23    153.99 o 
 -14   4   7        0.41      285.29    151.59 o 
 -13   4   7      306.42      312.96    137.16 o 
 -12   4   7      911.28      922.62    142.56 o 
 -11   4   7        2.46      102.65    135.92 o 
 -10   4   7        1.34       78.25    204.02 o 
  -9   4   7     8804.53     8187.57    246.81 o 
  -8   4   7        5.61       36.50    177.66 o 
  -7   4   7      214.72      184.47    180.60 o 
  -6   4   7      269.76      229.17    155.27 o 
  -5   4   7     2278.89     2033.90    158.63 o 
  -4   4   7     1933.83     1748.02    140.68 o 
  -3   4   7     7045.50     6581.80    403.63 o 
  -2   4   7     2973.22     2841.72    161.98 o 
  -1   4   7     1327.70     1226.87    142.00 o 
   0   4   7     6835.44     6524.74    202.67 o 
   1   4   7     1497.88     1437.15    135.58 o 
   2   4   7     2029.85     2039.25    131.64 o 
   3   4   7      359.95      372.93    136.82 o 
   4   4   7     1620.51     1346.41    116.35 o 
   5   4   7     1741.07     1752.61     99.04 o 
   6   4   7      132.65      169.66     98.21 o 
   7   4   7     1917.31     1887.66    104.43 o 
   8   4   7     3243.45     3337.20    118.54 o 
   9   4   7     1071.20     1168.18     98.34 o 
  10   4   7      175.74      305.00     99.29 o 
  11   4   7     1103.07     1100.31    104.09 o 
  12   4   7      398.31      367.75    100.89 o 
  13   4   7      619.48      565.61    105.47 o 
  14   4   7      245.63      288.31     90.79 o 
  15   4   7      431.13      327.80    101.33 o 
  16   4   7      297.83      443.50    117.83 o 
 -20   5   7      546.52      522.87    144.03 o 
 -19   5   7      345.40      367.86    124.78 o 
 -18   5   7      827.23      956.73    165.76 o 
 -17   5   7      158.40      257.74    144.66 o 
 -16   5   7      238.40      254.37    134.37 o 
 -15   5   7      910.74     1074.10    146.62 o 
 -14   5   7      673.35      692.00    124.27 o 
 -13   5   7      225.39      344.09    122.87 o 
 -12   5   7     1324.95     1093.24    162.50 o 
 -11   5   7      549.27      593.06    135.23 o 
 -10   5   7     1525.31     1608.71    216.43 o 
  -9   5   7     1147.51     1365.31    185.76 o 
  -8   5   7     1189.38     1195.27    185.91 o 
  -7   5   7     9457.35     9460.74    241.67 o 
  -6   5   7       26.41       85.38    157.28 o 
  -5   5   7      169.40      214.61    121.93 o 
  -4   5   7     3082.57     2970.08    178.20 o 
  -3   5   7      474.55      616.19    160.47 o 
  -2   5   7     2070.20     2338.63    126.99 o 
  -1   5   7     7739.43     7230.27    152.08 o 
   0   5   7    14034.11    12688.39    575.41 o 
   1   5   7     2674.68     2757.43    141.81 o 
   2   5   7      563.01      588.95    110.44 o 
   3   5   7     1028.58     1065.34    120.34 o 
   4   5   7     2590.93     2552.84    126.57 o 
   5   5   7       59.39      165.10    105.42 o 
   6   5   7     1778.69     1698.76    113.01 o 
   7   5   7      583.43      572.53    109.81 o 
   8   5   7      271.41      411.63    121.75 o 
   9   5   7     1882.75     1966.75    121.38 o 
  10   5   7      986.23      959.93    103.24 o 
  11   5   7     1729.94     1678.83    108.89 o 
  12   5   7     1001.95      976.82     95.14 o 
  13   5   7      131.49      200.83    107.16 o 
  14   5   7       97.96      191.80    111.65 o 
  15   5   7       19.78      102.89    102.52 o 
  16   5   7        8.46      132.46    122.95 o 
 -19   6   7        8.51       82.39    168.39 o 
 -18   6   7      287.38      359.58    126.40 o 
 -17   6   7      308.86      376.00    144.03 o 
 -16   6   7       95.44      240.34    137.94 o 
 -15   6   7     5963.84     5716.63    231.09 o 
 -14   6   7      847.06      945.30    151.01 o 
 -13   6   7      359.76      407.98    177.83 o 
 -12   6   7     6607.80     6776.28    184.18 o 
 -11   6   7     1117.39     1418.75    172.79 o 
 -10   6   7     8620.16     9235.23    212.70 o 
  -9   6   7     5390.36     5521.30    208.41 o 
  -8   6   7     2117.67     2039.70    159.74 o 
  -7   6   7       34.94       55.92    137.06 o 
  -6   6   7        4.94       85.15    148.33 o 
  -5   6   7     2810.04     2919.24    166.05 o 
  -4   6   7    20743.64    21783.69    676.33 o 
  -3   6   7     9108.12     9640.54    237.04 o 
  -2   6   7     4344.61     4376.99    154.37 o 
  -1   6   7     2847.81     2775.40    117.63 o 
   0   6   7       49.61      144.69    121.10 o 
   1   6   7        3.91       85.59     90.09 o 
   2   6   7     3100.12     3504.26    143.34 o 
   3   6   7    12059.90    11870.50    171.83 o 
   4   6   7      533.21      522.13    106.19 o 
   5   6   7      259.95      365.87    100.40 o 
   6   6   7     6542.42     6102.36    311.47 o 
   7   6   7     3285.74     3672.89    173.56 o 
   8   6   7     6261.62     6473.70    232.43 o 
   9   6   7      985.86     1053.14    104.23 o 
  10   6   7        6.77       33.40     99.86 o 
  11   6   7      965.47      986.07    111.66 o 
  12   6   7       91.31      236.14    108.58 o 
  13   6   7      517.01      502.69    107.15 o 
  14   6   7     4376.88     3955.62    155.90 o 
  15   6   7      133.19      215.61    115.87 o 
 -18   7   7     4163.53     4138.72    154.30 o 
 -17   7   7      137.03      256.15    117.93 o 
 -16   7   7        3.87      163.38    162.31 o 
 -15   7   7     2077.11     2311.00    170.69 o 
 -14   7   7      260.85      404.68    185.79 o 
 -13   7   7     1141.02     1083.58    168.02 o 
 -12   7   7     4977.66     5248.68    172.15 o 
 -11   7   7     2812.32     2502.26    166.07 o 
 -10   7   7      408.49      439.36    125.05 o 
  -9   7   7     3438.71     3646.26    148.76 o 
  -8   7   7     2424.02     2511.25    134.76 o 
  -7   7   7     9416.23     9453.50    205.00 o 
  -6   7   7     5461.43     5040.78    168.67 o 
  -5   7   7      261.30      348.25    131.47 o 
  -4   7   7      872.90      935.69    165.04 o 
  -3   7   7      276.92      272.08    153.59 o 
  -2   7   7     2007.32     1832.50    143.87 o 
  -1   7   7    10496.84    11168.59    218.52 o 
   0   7   7     7688.90     7581.47    137.36 o 
   1   7   7     1999.80     1936.30    114.50 o 
   2   7   7      597.99      728.58     91.25 o 
   3   7   7      296.28      359.01    114.85 o 
   4   7   7     2198.85     2074.59    139.39 o 
   5   7   7     2805.64     2941.32    123.38 o 
   6   7   7     2701.97     2699.84    222.89 o 
   7   7   7       57.79      137.30    112.40 o 
   8   7   7     1485.19     1502.32    137.44 o 
   9   7   7     1260.39     1332.47    104.83 o 
  10   7   7     3152.52     3417.20    142.41 o 
  11   7   7     6704.10     6602.09    283.68 o 
  12   7   7       76.30      284.27    114.86 o 
  13   7   7       62.48      142.82    129.93 o 
  14   7   7       56.31       82.56    120.84 o 
 -17   8   7      174.13      332.84    133.58 o 
 -16   8   7        2.82       54.08    162.65 o 
 -15   8   7     1077.04     1203.01    168.05 o 
 -14   8   7      609.60      571.06    156.77 o 
 -13   8   7       13.15       30.11    151.37 o 
 -12   8   7      951.20      914.38    151.56 o 
 -11   8   7      186.25      245.73    137.17 o 
 -10   8   7     1951.10     2175.26    128.34 o 
  -9   8   7      594.42      630.64    137.96 o 
  -8   8   7     1003.38      995.18    116.71 o 
  -7   8   7       17.90      131.43    129.16 o 
  -6   8   7       29.55       47.23    129.18 o 
  -5   8   7      920.83      772.57    156.73 o 
  -4   8   7     2044.15     1944.32    169.29 o 
  -3   8   7     4173.31     4080.98    154.74 o 
  -2   8   7      803.25      861.35    159.34 o 
  -1   8   7     1116.88     1162.47    144.88 o 
   0   8   7        5.75      163.38    120.53 o 
   1   8   7      108.50      186.89    113.08 o 
   2   8   7     5246.77     5342.16    215.20 o 
   3   8   7     1736.26     1754.74    108.28 o 
   4   8   7        7.54      174.29     92.21 o 
   5   8   7       94.45      329.22    191.91 o 
   6   8   7      922.35      978.76    121.61 o 
   7   8   7     1667.68     1854.01    133.87 o 
   8   8   7      129.43      172.72    115.85 o 
   9   8   7       38.84      163.23    104.74 o 
  10   8   7      394.13      290.25    108.50 o 
  11   8   7       23.36       46.18    110.81 o 
  12   8   7      579.24      817.81    112.85 o 
  13   8   7       84.55      -34.68    103.58 o 
 -16   9   7        0.80       27.26    192.17 o 
 -15   9   7       56.71      193.67    141.74 o 
 -14   9   7      205.93      183.54    187.89 o 
 -13   9   7       40.06      212.50    170.34 o 
 -12   9   7      292.81      302.92    126.31 o 
 -11   9   7      308.81      455.23    147.48 o 
 -10   9   7       61.22      223.48    130.60 o 
  -9   9   7      762.73      661.62    145.02 o 
  -8   9   7      213.15      248.79    125.57 o 
  -7   9   7      314.23      376.69    113.59 o 
  -6   9   7        1.24      104.32    118.92 o 
  -5   9   7      796.64      930.70    155.15 o 
  -4   9   7      118.97      188.53    127.93 o 
  -3   9   7      183.15      228.30    127.69 o 
  -2   9   7       98.99      183.23    131.37 o 
  -1   9   7        1.44      166.24    141.58 o 
   0   9   7      358.61      327.29    101.13 o 
   1   9   7      671.32      715.06    103.02 o 
   2   9   7     1286.37     1200.29    111.70 o 
   3   9   7       82.39      145.53     96.04 o 
   4   9   7        6.06      126.99    108.32 o 
   5   9   7     1744.52     1988.08    107.68 o 
   6   9   7       40.61      191.86    127.48 o 
   7   9   7      164.65      185.97    104.50 o 
   8   9   7      177.55      243.14    130.12 o 
   9   9   7      170.58      398.81    115.22 o 
  10   9   7       79.72      265.55    108.40 o 
  11   9   7        0.20      252.38    117.76 o 
  12   9   7       86.83      272.05    136.77 o 
 -14  10   7       60.84      280.59    185.61 o 
 -13  10   7      256.35      115.61    125.30 o 
 -12  10   7      143.43      225.05    128.00 o 
 -11  10   7      149.34      183.03    112.57 o 
 -10  10   7      674.10      745.67    134.17 o 
  -9  10   7     2305.24     2215.35    133.70 o 
  -8  10   7        1.72      -10.04    119.48 o 
  -7  10   7      429.81      393.01    141.15 o 
  -6  10   7     1466.55     1246.59    148.68 o 
  -5  10   7        6.51       32.24    120.40 o 
  -4  10   7     1678.59     2046.96    141.28 o 
  -3  10   7     3064.93     2847.10    171.85 o 
  -2  10   7       17.21      130.22    118.95 o 
  -1  10   7      140.89      235.12    150.05 o 
   0  10   7     1370.71     1325.71    134.08 o 
   1  10   7       64.33      245.33    127.50 o 
   2  10   7     4821.88     5229.06    176.06 o 
   3  10   7     1296.08     1352.01    112.28 o 
   4  10   7       23.53       65.25    100.86 o 
   5  10   7        0.39      114.16    103.72 o 
   6  10   7      430.76      433.85    119.60 o 
   7  10   7       12.01      192.24     89.94 o 
   8  10   7     1603.51     1449.95    122.31 o 
   9  10   7      382.30      350.00    130.75 o 
  10  10   7      489.39      655.01    106.34 o 
 -12  11   7     2517.68     2320.63    148.55 o 
 -11  11   7      457.27      422.57    129.02 o 
 -10  11   7      137.22      231.13    142.66 o 
  -9  11   7     1214.90     1182.55    129.52 o 
  -8  11   7      451.54      393.50    139.61 o 
  -7  11   7     1752.74     1579.91    136.88 o 
  -6  11   7     2913.84     2920.40    204.38 o 
  -5  11   7       25.15       72.62    129.07 o 
  -4  11   7      136.38      100.74    101.53 o 
  -3  11   7      808.21      864.05    114.83 o 
  -2  11   7      201.93      279.90    114.29 o 
  -1  11   7     2601.56     2363.11    166.57 o 
   0  11   7     1246.59     1133.53    139.35 o 
   1  11   7        1.17      113.18    111.59 o 
   2  11   7       23.74       31.41    111.45 o 
   3  11   7     1156.41     1026.50    104.15 o 
   4  11   7       28.18       88.43     97.93 o 
   5  11   7     3376.30     3206.21    146.72 o 
   6  11   7     1362.20     1186.31    103.97 o 
   7  11   7       15.79      154.41    107.51 o 
   8  11   7        2.28       93.55     97.89 o 
 -10  12   7      112.13      396.85    331.81 o 
  -9  12   7      737.58      722.86    139.70 o 
  -8  12   7      624.92      494.12    146.10 o 
  -7  12   7        0.51       98.76    158.89 o 
  -6  12   7      252.46      220.52    131.21 o 
  -5  12   7      127.13      191.87    144.23 o 
  -4  12   7      899.27      880.69    146.22 o 
  -3  12   7      646.40      378.69    138.75 o 
  -2  12   7       15.49      120.96    136.65 o 
  -1  12   7       13.71       47.32    118.74 o 
   0  12   7       82.67      221.03    127.55 o 
   1  12   7       57.94      176.60    117.62 o 
   2  12   7     1443.03     1396.25    125.64 o 
   3  12   7     1185.68      856.53    128.86 o 
   4  12   7        3.99      114.35    125.79 o 
   5  12   7        0.20      158.22    128.00 o 
  -4  13   7      170.03      267.94    234.78 o 
  -3  13   7      132.83      200.02    173.14 o 
  -2  13   7        0.30      134.35    137.37 o 
  -1  13   7      173.35      323.39    194.02 o 
 -21   0   8     1661.54     1597.06    194.00 o 
 -20   0   8        0.25      253.80    205.92 o 
 -19   0   8        9.51       78.83    179.97 o 
 -18   0   8     3460.41     3309.36    222.60 o 
 -17   0   8      477.64      485.57    184.96 o 
 -16   0   8     7055.08     6676.37    308.32 o 
 -15   0   8     1310.02     1431.03    189.29 o 
 -14   0   8      278.18      306.96    182.19 o 
 -13   0   8      444.80      542.16    215.23 o 
 -12   0   8     2554.79     2819.29    250.94 o 
 -11   0   8     1819.28     1712.31    253.75 o 
 -10   0   8    27088.21    25471.73   1611.55 o 
  -9   0   8      184.70      377.70    244.56 o 
  -8   0   8      666.07      489.38    219.25 o 
  -7   0   8    15228.65    14302.21   1259.43 o 
  -6   0   8      201.86      150.65    255.08 o 
  -5   0   8    12066.30    11354.98    436.06 o 
  -4   0   8    50060.74    44030.32   6891.72 o 
  -3   0   8    23206.25    19297.94   2287.74 o 
  -2   0   8     7006.07     7233.99   1197.77 o 
  -1   0   8    11493.38    11701.94    331.84 o 
   0   0   8      850.51      695.31    160.45 o 
   1   0   8    57902.90    48439.00   4703.06 o 
   2   0   8     9171.99     8662.83    368.97 o 
   3   0   8     4174.15     3999.07    184.35 o 
   4   0   8      648.93      590.92    141.98 o 
   5   0   8     1416.84     1479.35    167.77 o 
   6   0   8     2356.20     2160.59    165.85 o 
   7   0   8    11075.93    11095.42    462.88 o 
   8   0   8     6618.14     6128.81    317.22 o 
   9   0   8     6833.89     6365.76    372.98 o 
  10   0   8      409.98      333.52    136.19 o 
  11   0   8     1101.52     1261.41    143.42 o 
  12   0   8     2272.52     2225.14    186.23 o 
  13   0   8      427.93      510.70    149.72 o 
  14   0   8     2342.33     2598.10    216.46 o 
  15   0   8      409.64      635.55    230.49 o 
  16   0   8      637.46      654.17    166.25 o 
 -21   1   8      457.78      406.60    140.97 o 
 -20   1   8      173.14      175.60    141.22 o 
 -19   1   8      221.59      255.37    139.69 o 
 -18   1   8     1924.69     1946.21    162.95 o 
 -17   1   8       58.18      187.51    133.73 o 
 -16   1   8      117.51      100.32    142.17 o 
 -15   1   8     5170.52     5354.46    175.00 o 
 -14   1   8     1231.87     1243.44    132.99 o 
 -13   1   8    16239.39    15448.85    246.14 o 
 -12   1   8       64.04      141.93    161.38 o 
 -11   1   8     1866.86     1798.82    171.95 o 
 -10   1   8     1114.49     1219.80    170.29 o 
  -9   1   8      264.65      270.47    159.16 o 
  -8   1   8       21.49      102.67    131.30 o 
  -7   1   8    22023.23    23100.29   1035.55 o 
  -6   1   8     1548.48     1811.13    165.38 o 
  -5   1   8     7382.35     6965.77    353.74 o 
  -4   1   8    15654.67    15274.02    417.50 o 
  -3   1   8      621.73      687.90    138.73 o 
  -2   1   8    16248.88    15409.21   1141.90 o 
  -1   1   8     7237.73     8374.78    228.62 o 
   0   1   8     7125.47     7261.40    393.52 o 
   1   1   8     4857.52     4492.85    124.79 o 
   2   1   8      599.26      687.74    108.07 o 
   3   1   8     5050.66     4816.05    208.16 o 
   4   1   8    24807.53    24603.72    549.18 o 
   5   1   8     2979.10     3265.31    124.13 o 
   6   1   8     1225.26     1348.33    112.60 o 
   7   1   8     1231.87     1238.66    110.54 o 
   8   1   8     1480.78     1783.96    102.80 o 
   9   1   8     1755.40     1693.22    120.82 o 
  10   1   8      976.86     1100.82    106.33 o 
  11   1   8     4196.58     4593.53    158.46 o 
  12   1   8     2572.08     2483.54    114.52 o 
  13   1   8      421.78      599.17    106.89 o 
  14   1   8      326.25      441.26     97.37 o 
  15   1   8     2217.65     2105.61    113.01 o 
  16   1   8      798.73      902.12    100.87 o 
 -21   2   8      135.91      301.35    194.92 o 
 -20   2   8        0.32     -167.44    189.45 o 
 -19   2   8       50.51      131.83    139.57 o 
 -18   2   8      431.05      444.51    152.63 o 
 -17   2   8      367.85      307.28    136.18 o 
 -16   2   8       12.92       89.24    142.45 o 
 -15   2   8        8.03      113.56    125.09 o 
 -14   2   8     2074.95     2277.80    128.85 o 
 -13   2   8      174.77      201.46    133.81 o 
 -12   2   8      199.36      254.39    162.51 o 
 -11   2   8      229.66      274.57    173.01 o 
 -10   2   8     7309.27     7769.12    364.89 o 
  -9   2   8        6.43       90.61    149.97 o 
  -8   2   8      464.60      537.72    147.37 o 
  -7   2   8     3235.04     3042.89    155.42 o 
  -6   2   8      120.97      286.45    161.74 o 
  -5   2   8      957.05     1094.70    153.47 o 
  -4   2   8      111.22      212.98    158.87 o 
  -3   2   8     1193.23     1431.26    138.74 o 
  -2   2   8     9219.51     7720.20    230.55 o 
  -1   2   8        2.80      139.25    105.73 o 
   0   2   8      962.88      857.56    117.94 o 
   1   2   8      575.38      783.93    107.10 o 
   2   2   8     1242.21     1094.12    116.17 o 
   3   2   8       76.48       48.51    118.32 o 
   4   2   8     1371.73     1422.83    104.22 o 
   5   2   8      532.97      558.18    110.01 o 
   6   2   8      420.01      506.12    102.12 o 
   7   2   8     2034.10     2043.96    111.06 o 
   8   2   8     1444.18     1463.72    114.81 o 
   9   2   8      734.47      906.20    109.76 o 
  10   2   8      207.61      214.69    103.71 o 
  11   2   8      446.19      603.64    114.63 o 
  12   2   8     1245.45     1461.67    105.68 o 
  13   2   8      167.85      123.59    107.33 o 
  14   2   8      312.04      532.55    114.69 o 
  15   2   8       38.54      115.65    111.84 o 
  16   2   8      160.77      245.96    102.89 o 
 -21   3   8      219.61      141.54    137.55 o 
 -20   3   8        1.46      226.77    133.54 o 
 -19   3   8     2775.09     2810.18    143.02 o 
 -18   3   8      276.60      363.35    131.36 o 
 -17   3   8      648.08      511.14    137.78 o 
 -16   3   8      825.59      737.64    164.79 o 
 -15   3   8        0.01       75.27    126.03 o 
 -14   3   8       17.99      101.17    124.03 o 
 -13   3   8     2650.26     2590.74    161.93 o 
 -12   3   8     6367.25     6726.99    198.47 o 
 -11   3   8       76.16      189.53    170.89 o 
 -10   3   8      816.24      943.50    189.82 o 
  -9   3   8     2402.44     1889.73    227.90 o 
  -8   3   8     3421.09     3333.39    206.29 o 
  -7   3   8      522.40      845.21    160.70 o 
  -6   3   8       21.83       44.71    139.97 o 
  -5   3   8      388.07      255.51    121.20 o 
  -4   3   8      281.85      300.05    135.48 o 
  -3   3   8     1873.16     1810.89    131.72 o 
  -2   3   8        4.02      198.23    136.17 o 
  -1   3   8     4610.67     5129.81    279.65 o 
   0   3   8     7091.07     6363.53    171.09 o 
   1   3   8     2525.72     2387.77    115.53 o 
   2   3   8     1285.26     1314.22    106.16 o 
   3   3   8      818.11      817.91    107.79 o 
   4   3   8      743.59      778.43    103.10 o 
   5   3   8     5537.75     5681.29    183.56 o 
   6   3   8       21.87       64.68     86.03 o 
   7   3   8     1340.10     1461.50     99.33 o 
   8   3   8       39.69      155.67     95.73 o 
   9   3   8     3160.59     3238.93    131.39 o 
  10   3   8     6312.46     6722.10    179.51 o 
  11   3   8      202.85      301.40    117.85 o 
  12   3   8       29.35      102.26     91.98 o 
  13   3   8      187.84      236.54    118.02 o 
  14   3   8       85.00      119.08    111.47 o 
  15   3   8       10.19      128.80    104.75 o 
  16   3   8     1234.11     1384.33    126.03 o 
 -20   4   8       81.48       81.60    152.39 o 
 -19   4   8       54.90       58.04    167.04 o 
 -18   4   8      782.46      641.12    149.23 o 
 -17   4   8      140.67      172.32    134.42 o 
 -16   4   8     5655.06     5591.14    229.79 o 
 -15   4   8     3331.00     2976.95    177.63 o 
 -14   4   8      405.53      519.59    138.40 o 
 -13   4   8     1575.94     1817.29    163.71 o 
 -12   4   8     3777.97     3786.18    176.44 o 
 -11   4   8     2359.98     2424.26    225.82 o 
 -10   4   8    11190.49    11416.67    297.24 o 
  -9   4   8     1233.22     1330.53    187.88 o 
  -8   4   8      545.97      531.65    189.84 o 
  -7   4   8       49.72      131.52    186.56 o 
  -6   4   8        8.44       47.94    127.56 o 
  -5   4   8     7874.23     7518.02    192.50 o 
  -4   4   8    12481.77    11389.10    433.49 o 
  -3   4   8        8.47       52.94    130.57 o 
  -2   4   8      278.28      193.15    129.72 o 
  -1   4   8      633.22      754.59    106.53 o 
   0   4   8      927.83      870.04    123.90 o 
   1   4   8     6389.43     6666.71    248.08 o 
   2   4   8    16691.92    16587.71    272.98 o 
   3   4   8      251.71      365.75    108.50 o 
   4   4   8        9.64       22.02    107.59 o 
   5   4   8     2034.79     2110.40    104.39 o 
   6   4   8      542.75      449.17    102.75 o 
   7   4   8     6541.11     6745.83    115.37 o 
   8   4   8     7490.10     7444.64    173.30 o 
   9   4   8      191.53      311.38    112.47 o 
  10   4   8     1273.40     1446.10     98.94 o 
  11   4   8       27.02      155.74    103.41 o 
  12   4   8      297.98      394.46    110.87 o 
  13   4   8     4311.78     4206.14    128.37 o 
  14   4   8       92.44      272.76    113.07 o 
  15   4   8      629.96      661.59    105.50 o 
 -20   5   8       66.26      144.12    149.56 o 
 -19   5   8     1764.67     1674.45    159.12 o 
 -18   5   8     1697.86     1573.62    149.17 o 
 -17   5   8      420.62      535.16    161.07 o 
 -16   5   8       14.26       39.75    118.42 o 
 -15   5   8      980.10      910.93    135.64 o 
 -14   5   8     2036.37     2002.33    144.40 o 
 -13   5   8     8598.29     8345.10    230.59 o 
 -12   5   8     2106.79     1959.99    188.02 o 
 -11   5   8      434.71      451.76    203.45 o 
 -10   5   8      470.49      494.83    156.61 o 
  -9   5   8       33.75      150.07    158.21 o 
  -8   5   8     4141.07     4029.57    206.67 o 
  -7   5   8     8579.06     8778.39    224.11 o 
  -6   5   8     1963.14     1892.65    150.98 o 
  -5   5   8       34.90      128.36    158.78 o 
  -4   5   8      491.90      527.28    128.03 o 
  -3   5   8      525.26      681.13    127.68 o 
  -2   5   8     7661.74     7308.69    360.39 o 
  -1   5   8    23006.19    23900.13    407.26 o 
   0   5   8       93.56      107.34    127.79 o 
   1   5   8       30.29       57.91    133.25 o 
   2   5   8      381.19      465.66    131.18 o 
   3   5   8     1171.82     1414.46    118.50 o 
   4   5   8     3708.61     3818.34    131.55 o 
   5   5   8     5078.14     4990.63    292.06 o 
   6   5   8      995.88      963.42    129.59 o 
   7   5   8      719.32      844.25    111.50 o 
   8   5   8      229.35      436.29    114.08 o 
   9   5   8       46.40       52.17    109.55 o 
  10   5   8     2964.96     2930.75    124.28 o 
  11   5   8     1111.80     1014.61    117.74 o 
  12   5   8      123.89      263.99    100.34 o 
  13   5   8        1.40      149.28    100.65 o 
  14   5   8       18.39       57.51    113.40 o 
  15   5   8      251.68      254.97    124.31 o 
 -19   6   8       36.54       83.21    169.07 o 
 -18   6   8        1.15       74.98    167.16 o 
 -17   6   8      459.09      547.70    122.60 o 
 -16   6   8      633.21      810.76    148.13 o 
 -15   6   8     2044.98     2192.22    153.45 o 
 -14   6   8      248.61      142.03    125.98 o 
 -13   6   8      225.32      182.50    164.37 o 
 -12   6   8     1073.02     1205.18    195.06 o 
 -11   6   8      352.35      332.82    130.73 o 
 -10   6   8     1609.73     1512.06    176.64 o 
  -9   6   8      865.66      916.78    173.58 o 
  -8   6   8       17.38      135.59    140.98 o 
  -7   6   8      121.33      130.02    128.33 o 
  -6   6   8        7.38      116.85    145.12 o 
  -5   6   8       52.25      107.02    159.91 o 
  -4   6   8      666.26      873.11    154.34 o 
  -3   6   8        0.30       41.16    119.48 o 
  -2   6   8      280.06      415.37    124.50 o 
  -1   6   8        8.93       81.82     93.73 o 
   0   6   8       99.46      207.73    107.02 o 
   1   6   8      945.66      886.88     98.70 o 
   2   6   8      834.00      846.51    124.08 o 
   3   6   8        0.44        9.85    110.04 o 
   4   6   8      291.58      237.39    111.70 o 
   5   6   8       28.17      134.20    118.31 o 
   6   6   8        2.59      105.32    101.83 o 
   7   6   8      628.96      682.17    103.82 o 
   8   6   8      569.38      698.09    100.69 o 
   9   6   8      115.27      304.52     96.69 o 
  10   6   8       36.95      125.13    115.26 o 
  11   6   8       13.07       98.99    104.84 o 
  12   6   8      373.37      457.23     97.72 o 
  13   6   8      932.46     1302.85    119.84 o 
  14   6   8      127.96       98.48    115.24 o 
 -18   7   8        8.23      143.20    153.71 o 
 -17   7   8        0.91      156.44    121.41 o 
 -16   7   8      122.78      112.75    127.16 o 
 -15   7   8       82.00       22.77    109.44 o 
 -14   7   8       34.24      184.70    154.22 o 
 -13   7   8      385.69      585.33    175.62 o 
 -12   7   8       87.02      208.73    170.10 o 
 -11   7   8      515.98      554.66    137.58 o 
 -10   7   8       68.61      176.14    122.11 o 
  -9   7   8      252.59      304.83    137.65 o 
  -8   7   8       19.60       85.62    123.50 o 
  -7   7   8     1148.69     1203.01    133.13 o 
  -6   7   8        0.39      109.15    154.49 o 
  -5   7   8        3.50       28.84    152.55 o 
  -4   7   8      720.09      823.05    135.62 o 
  -3   7   8      735.06      867.74    126.30 o 
  -2   7   8     4187.27     3859.58    217.80 o 
  -1   7   8     2803.43     2725.73    138.92 o 
   0   7   8      539.62      644.95    109.61 o 
   1   7   8      173.85      203.86     94.38 o 
   2   7   8      107.43      189.27     93.60 o 
   3   7   8       87.32       73.17    124.29 o 
   4   7   8      171.87      276.76     93.27 o 
   5   7   8      456.92      471.35    118.03 o 
   6   7   8      528.60      514.06    116.49 o 
   7   7   8      321.63      340.89    129.07 o 
   8   7   8       70.57       91.16    110.98 o 
   9   7   8       81.16      143.20    101.57 o 
  10   7   8      151.03      168.18    100.14 o 
  11   7   8      120.93      246.98    117.87 o 
  12   7   8       33.40       91.93    119.10 o 
  13   7   8        0.99      113.09    111.26 o 
 -17   8   8       67.32      106.74    141.73 o 
 -16   8   8     3166.74     3029.92    186.87 o 
 -15   8   8     1061.86     1360.48    194.05 o 
 -14   8   8       17.17       72.29    138.59 o 
 -13   8   8     1023.44     1187.78    185.64 o 
 -12   8   8      888.59      948.35    138.15 o 
 -11   8   8     1146.77     1156.54    137.59 o 
 -10   8   8     3646.15     3315.10    144.58 o 
  -9   8   8      865.97      950.00    112.64 o 
  -8   8   8      878.62      892.14    132.22 o 
  -7   8   8      112.01      142.48    123.54 o 
  -6   8   8     1549.24     1701.57    168.10 o 
  -5   8   8     3670.94     3424.23    178.49 o 
  -4   8   8     6807.74     6983.77    212.04 o 
  -3   8   8      315.49      432.60    123.68 o 
  -2   8   8      131.40      194.30    103.25 o 
  -1   8   8       98.31      136.75    106.47 o 
   0   8   8       27.41       -1.80    101.06 o 
   1   8   8     3790.82     3834.45    134.05 o 
   2   8   8     3134.08     2788.34    132.44 o 
   3   8   8     1101.71     1146.05     99.60 o 
   4   8   8      506.31      529.36     99.94 o 
   5   8   8      690.92      697.52    116.05 o 
   6   8   8     1645.12     1673.10    127.92 o 
   7   8   8     3779.41     4002.21    223.04 o 
   8   8   8     1732.67     1697.20    110.34 o 
   9   8   8        0.74      -27.89     91.28 o 
  10   8   8      640.49      631.95    117.96 o 
  11   8   8       16.40      129.30    101.81 o 
  12   8   8      119.49      180.47    114.12 o 
 -16   9   8      325.33      222.07    166.69 o 
 -15   9   8      422.63      255.14    136.07 o 
 -14   9   8      232.95      339.75    160.45 o 
 -13   9   8     1983.14     1985.59    196.10 o 
 -12   9   8     2214.11     2306.60    149.49 o 
 -11   9   8      760.59      804.13    140.16 o 
 -10   9   8      289.74      350.66    144.13 o 
  -9   9   8     1085.82      925.60    121.02 o 
  -8   9   8     5803.84     5938.15    151.10 o 
  -7   9   8     6990.08     6737.59    204.17 o 
  -6   9   8      887.93      936.46    148.40 o 
  -5   9   8       21.13       35.18    138.50 o 
  -4   9   8       78.69      144.66    138.12 o 
  -3   9   8        7.99      261.52    154.80 o 
  -2   9   8     5165.08     5440.31    275.32 o 
  -1   9   8     7438.90     7109.27    273.93 o 
   0   9   8       63.27      -28.51    113.29 o 
   1   9   8       21.22      -14.05     91.48 o 
   2   9   8     1361.75     1530.03    111.58 o 
   3   9   8      249.04      189.61    114.48 o 
   4   9   8     2935.98     3029.81    120.32 o 
   5   9   8     3023.70     3165.07    138.93 o 
   6   9   8       97.56      105.82    108.73 o 
   7   9   8      459.96      408.56    117.24 o 
   8   9   8      296.35      488.16    131.83 o 
   9   9   8      800.21      862.33    118.65 o 
  10   9   8     3405.88     3235.86    215.01 o 
  11   9   8      208.15      263.61    123.52 o 
 -14  10   8      192.22      244.23    162.92 o 
 -13  10   8      389.79      381.86    162.38 o 
 -12  10   8      180.10      207.03    128.09 o 
 -11  10   8      585.11      669.30    138.39 o 
 -10  10   8       37.50       73.30    117.52 o 
  -9  10   8     1596.35     1512.12    132.21 o 
  -8  10   8       54.57      285.43    125.84 o 
  -7  10   8      306.50      311.51    112.96 o 
  -6  10   8     1136.40     1282.19    121.16 o 
  -5  10   8     2580.48     2439.34    157.59 o 
  -4  10   8     4107.94     4057.42    184.09 o 
  -3  10   8      184.68      203.71    135.96 o 
  -2  10   8      429.65      487.43    161.12 o 
  -1  10   8      156.41      343.37    110.66 o 
   0  10   8      156.58      239.03    129.27 o 
   1  10   8     1332.59     1280.49    114.44 o 
   2  10   8     2810.51     2847.72    125.47 o 
   3  10   8        8.99       84.30     97.10 o 
   4  10   8      262.55      404.42    103.64 o 
   5  10   8      400.28      614.87    113.29 o 
   6  10   8     1277.75     1295.42    115.05 o 
   7  10   8      458.24      354.86    106.44 o 
   8  10   8       27.11       98.91    108.03 o 
   9  10   8       56.77       26.56    106.12 o 
 -12  11   8      486.32      655.76    144.30 o 
 -11  11   8        0.33       86.11    149.50 o 
 -10  11   8       12.71      194.64    114.33 o 
  -9  11   8      215.94      402.96    166.79 o 
  -8  11   8       45.43       82.24    139.56 o 
  -7  11   8      659.29      780.48    136.07 o 
  -6  11   8      253.07      387.04    159.94 o 
  -5  11   8      728.45      590.84    119.91 o 
  -4  11   8      803.87      692.41    137.67 o 
  -3  11   8      208.90      271.96    135.60 o 
  -2  11   8       64.49      128.07    150.53 o 
  -1  11   8      351.73      368.80    123.29 o 
   0  11   8      161.04      310.47    110.59 o 
   1  11   8      396.93      288.82    125.66 o 
   2  11   8       74.20      105.48    122.03 o 
   3  11   8     1668.93     1374.59    127.98 o 
   4  11   8      257.21      332.94    116.88 o 
   5  11   8        2.34      141.91    113.75 o 
   6  11   8      136.78       34.73     98.79 o 
   7  11   8      220.08      461.42    124.00 o 
  -8  12   8      152.25       88.28    165.81 o 
  -7  12   8      566.95      640.27    140.43 o 
  -6  12   8       57.40      102.13    162.81 o 
  -5  12   8       45.08      126.43    122.85 o 
  -4  12   8     1192.86     1062.35    149.98 o 
  -3  12   8      378.05      377.97    127.43 o 
  -2  12   8     1611.37     1456.84    128.75 o 
  -1  12   8      410.83      431.54    105.84 o 
   0  12   8      104.42      104.83    128.65 o 
   1  12   8     3161.42     2962.60    145.77 o 
   2  12   8        2.24       59.98    121.57 o 
   3  12   8       49.85      198.22    122.68 o 
   4  12   8      143.08      349.09    309.89 o 
 -21   1   9        4.70       57.03    131.65 o 
 -20   1   9      596.58      497.79    152.89 o 
 -19   1   9      746.29      595.47    132.69 o 
 -18   1   9      151.23      189.83    134.39 o 
 -17   1   9       34.97      133.29    114.80 o 
 -16   1   9      532.92      568.98    126.98 o 
 -15   1   9       12.61       14.68    116.02 o 
 -14   1   9     4592.09     4229.78    178.39 o 
 -13   1   9     1856.13     1947.93    161.89 o 
 -12   1   9       72.20       89.91    146.91 o 
 -11   1   9      433.85      407.59    143.06 o 
 -10   1   9        5.08      152.75    131.86 o 
  -9   1   9     1274.05     1351.38    156.29 o 
  -8   1   9     7125.89     7375.48    219.81 o 
  -7   1   9     1599.50     1573.66    144.04 o 
  -6   1   9     2769.99     2847.40    166.68 o 
  -5   1   9      138.19      219.80    131.49 o 
  -4   1   9      455.61      331.08    133.69 o 
  -3   1   9     5117.94     4320.23    194.64 o 
  -2   1   9     7334.42     7397.04    161.16 o 
  -1   1   9      692.36      624.14    112.08 o 
   0   1   9     1102.56     1438.36    117.49 o 
   1   1   9      186.20      165.03    102.00 o 
   2   1   9     3551.76     3632.20    120.29 o 
   3   1   9     5472.23     5426.31    215.44 o 
   4   1   9     5957.72     5829.32    146.87 o 
   5   1   9      568.91      483.56    117.98 o 
   6   1   9        3.86       17.12    105.69 o 
   7   1   9      167.90      243.75    101.61 o 
   8   1   9     1142.56     1210.77     91.66 o 
   9   1   9     3076.07     2738.81    160.15 o 
  10   1   9      946.28     1136.39    110.16 o 
  11   1   9      361.54      408.34    105.91 o 
  12   1   9     1318.92     1421.59    114.19 o 
  13   1   9       98.29      201.25     97.28 o 
  14   1   9      149.17      186.31    107.15 o 
  15   1   9      506.03      497.65    109.54 o 
  16   1   9        9.31      134.18    344.82 o 
 -21   2   9        0.29       87.42    165.35 o 
 -20   2   9       33.78      243.21    169.95 o 
 -19   2   9      616.15      571.93    170.15 o 
 -18   2   9      143.06      283.00    162.89 o 
 -17   2   9     6137.34     6410.55    185.71 o 
 -16   2   9     3918.59     3782.82    167.83 o 
 -15   2   9       69.72      119.08    145.30 o 
 -14   2   9        1.27       62.47    111.04 o 
 -13   2   9     2228.53     2266.51    154.01 o 
 -12   2   9      447.37      520.21    142.30 o 
 -11   2   9    17977.71    18725.95    340.45 o 
 -10   2   9     2374.17     2445.14    169.31 o 
  -9   2   9      131.23      176.66    150.51 o 
  -8   2   9      488.65      475.03    125.57 o 
  -7   2   9       79.25      152.20    139.55 o 
  -6   2   9      150.51      330.28    149.23 o 
  -5   2   9     9331.54     8846.00    351.43 o 
  -4   2   9     6517.16     6570.36    173.94 o 
  -3   2   9     2325.15     2423.73    150.71 o 
  -2   2   9      369.35      376.27    108.79 o 
  -1   2   9       86.99      174.31    108.73 o 
   0   2   9    14742.54    13303.92    687.91 o 
   1   2   9     6940.37     7680.52    253.06 o 
   2   2   9      289.14      259.08     93.03 o 
   3   2   9     1903.44     1758.51    105.02 o 
   4   2   9      921.77      806.56    113.49 o 
   5   2   9       16.84       85.91     88.79 o 
   6   2   9     8002.43     7966.18    350.48 o 
   7   2   9     6046.33     6066.85    233.58 o 
   8   2   9      563.44      644.06     96.76 o 
   9   2   9     4351.31     4588.18    133.78 o 
  10   2   9       69.96      283.01    108.57 o 
  11   2   9      710.33      811.42    121.53 o 
  12   2   9     2681.62     2765.24    118.72 o 
  13   2   9     2373.16     2676.09    117.68 o 
  14   2   9      349.40      330.55    116.21 o 
  15   2   9      637.13      594.48    105.91 o 
 -21   3   9       24.37      -20.49    380.99 o 
 -20   3   9     1065.02      970.91    200.08 o 
 -19   3   9     2096.78     1986.39    179.08 o 
 -18   3   9       50.27      178.96    159.72 o 
 -17   3   9      130.16      174.60    157.77 o 
 -16   3   9      718.43      754.70    131.18 o 
 -15   3   9      166.56      339.57    144.42 o 
 -14   3   9    11760.83    11330.06    252.06 o 
 -13   3   9     2657.83     2712.47    163.13 o 
 -12   3   9      147.86      106.41    162.27 o 
 -11   3   9        4.89       64.30    166.48 o 
 -10   3   9       30.96      118.31    118.86 o 
  -9   3   9       77.93      145.73    127.95 o 
  -8   3   9     8118.65     8063.40    243.44 o 
  -7   3   9     1626.00     1630.08    138.76 o 
  -6   3   9      398.74      407.24    132.67 o 
  -5   3   9     1950.34     1823.81    141.77 o 
  -4   3   9        4.25      -26.59    146.00 o 
  -3   3   9     6344.69     6127.52    167.45 o 
  -2   3   9     7853.43     8124.10    189.56 o 
  -1   3   9     3504.07     3316.35    144.85 o 
   0   3   9     2890.70     2732.90    129.50 o 
   1   3   9     1927.16     1895.51    110.44 o 
   2   3   9       39.84      141.60    115.63 o 
   3   3   9     9557.72    10269.80    419.40 o 
   4   3   9     4279.06     4487.56    153.47 o 
   5   3   9     1658.16     1697.93     97.99 o 
   6   3   9      431.83      463.45    100.08 o 
   7   3   9      704.07      754.19    119.87 o 
   8   3   9      281.14      225.66     98.02 o 
   9   3   9     1524.70     1484.81    110.63 o 
  10   3   9     3338.64     3401.78    111.45 o 
  11   3   9      619.32      551.36    114.89 o 
  12   3   9      265.53      362.90    105.19 o 
  13   3   9      133.43      274.67    105.08 o 
  14   3   9     1089.42      961.66    119.11 o 
  15   3   9     1123.70     1245.34    123.28 o 
 -20   4   9       88.78      122.84    171.48 o 
 -19   4   9      271.52      454.14    139.26 o 
 -18   4   9       28.53       55.32    143.40 o 
 -17   4   9      113.01      236.83    159.19 o 
 -16   4   9       27.89       24.97    162.57 o 
 -15   4   9      638.36      716.42    148.19 o 
 -14   4   9      114.31       84.48    116.52 o 
 -13   4   9        0.24       46.72    164.07 o 
 -12   4   9      259.47      339.64    166.61 o 
 -11   4   9     3039.04     3006.64    225.00 o 
 -10   4   9       88.67      171.78    205.28 o 
  -9   4   9      226.08      328.51    180.99 o 
  -8   4   9       40.55       89.05    125.28 o 
  -7   4   9     4524.21     4476.01    148.83 o 
  -6   4   9      375.26      436.08    132.48 o 
  -5   4   9     1635.39     1444.57    153.65 o 
  -4   4   9     2903.96     2654.48    150.17 o 
  -3   4   9     2672.93     2783.40    131.45 o 
  -2   4   9       82.90      105.57    109.02 o 
  -1   4   9      324.63      328.06    103.27 o 
   0   4   9     2218.12     2106.46    138.41 o 
   1   4   9       12.08       87.95    118.96 o 
   2   4   9       60.04       53.00    100.56 o 
   3   4   9     2639.11     2518.88    121.82 o 
   4   4   9      123.63      171.77     91.12 o 
   5   4   9      683.50      672.25    102.36 o 
   6   4   9      773.77      865.49     99.29 o 
   7   4   9     1146.60     1279.22    105.90 o 
   8   4   9      568.75      537.44    102.21 o 
   9   4   9      400.71      510.07    105.73 o 
  10   4   9      207.15      -10.47    105.41 o 
  11   4   9      725.74      682.21    109.90 o 
  12   4   9      196.99      381.99     99.07 o 
  13   4   9      305.60      231.15    102.07 o 
  14   4   9      103.05      238.88    100.09 o 
 -19   5   9      161.08      178.08    149.50 o 
 -18   5   9      958.84     1041.34    172.97 o 
 -17   5   9      281.76      351.39    129.33 o 
 -16   5   9       13.26      130.70    137.37 o 
 -15   5   9       29.05      119.10    144.92 o 
 -14   5   9      100.26      147.24    164.09 o 
 -13   5   9     1505.05     1597.64    136.68 o 
 -12   5   9     1015.99     1309.93    209.23 o 
 -11   5   9      516.60      640.79    198.46 o 
 -10   5   9     1999.87     2068.32    174.25 o 
  -9   5   9     3303.34     3092.32    177.68 o 
  -8   5   9     1887.00     2347.53    164.24 o 
  -7   5   9      142.74      298.48    112.84 o 
  -6   5   9        2.92       43.81    121.09 o 
  -5   5   9      278.01      318.27    141.42 o 
  -4   5   9     1352.88     1583.69    124.64 o 
  -3   5   9     1202.93     1139.34    146.21 o 
  -2   5   9    12015.56    11350.01    415.70 o 
  -1   5   9      491.19      497.31    126.03 o 
   0   5   9     1598.84     1632.77    114.22 o 
   1   5   9     1026.01      985.31    115.73 o 
   2   5   9     1752.34     1588.55    123.67 o 
   3   5   9       56.73      201.52    123.22 o 
   4   5   9     4729.25     4601.71    191.18 o 
   5   5   9      467.45      666.41    130.37 o 
   6   5   9     2416.23     2558.25    162.59 o 
   7   5   9      938.14      930.34    131.37 o 
   8   5   9        0.81       62.16    113.65 o 
   9   5   9     2259.05     2115.49    113.37 o 
  10   5   9      273.08      421.37    110.66 o 
  11   5   9       97.45      123.58    105.25 o 
  12   5   9       66.13      219.00     99.62 o 
  13   5   9       43.68      130.08    108.95 o 
  14   5   9      152.68      194.23    118.96 o 
 -19   6   9      137.53      338.30    154.26 o 
 -18   6   9      591.75      521.71    137.98 o 
 -17   6   9     1344.13     1433.00    160.23 o 
 -16   6   9     1808.92     1573.04    158.12 o 
 -15   6   9     1475.52     1292.86    153.39 o 
 -14   6   9      214.41      219.39    158.29 o 
 -13   6   9     1821.93     1756.69    196.48 o 
 -12   6   9     2798.79     2883.91    165.41 o 
 -11   6   9     6517.51     6404.85    205.62 o 
 -10   6   9     2173.95     2205.29    177.77 o 
  -9   6   9      868.37      908.32    142.60 o 
  -8   6   9     1234.22     1119.80    130.63 o 
  -7   6   9     1329.99     1107.62    143.69 o 
  -6   6   9     7087.69     6887.77    215.52 o 
  -5   6   9    16801.96    17118.38    381.14 o 
  -4   6   9       85.41      124.19    122.59 o 
  -3   6   9       72.13      135.08    134.35 o 
  -2   6   9      351.85      378.39    138.48 o 
  -1   6   9       15.27      121.88    108.61 o 
   0   6   9     1506.26     1583.82    110.90 o 
   1   6   9    16327.56    15329.77    410.05 o 
   2   6   9       14.36      186.74    113.42 o 
   3   6   9     2291.06     2532.51    117.29 o 
   4   6   9     3902.43     3985.77    122.80 o 
   5   6   9      248.88      270.14    108.52 o 
   6   6   9     2702.81     2763.80    127.33 o 
   7   6   9     2205.79     2274.44    110.88 o 
   8   6   9      199.19      294.63    100.09 o 
   9   6   9     3780.01     3627.88    137.39 o 
  10   6   9      124.20      237.35    106.69 o 
  11   6   9        0.65      139.01    113.32 o 
  12   6   9     4285.81     3747.11    141.36 o 
  13   6   9       62.34      131.54    113.21 o 
 -18   7   9       80.70       91.14    214.90 o 
 -17   7   9       34.46      173.77    146.78 o 
 -16   7   9       36.96       69.65    145.04 o 
 -15   7   9      367.82      460.38    145.58 o 
 -14   7   9     2714.36     2882.48    187.94 o 
 -13   7   9     5292.50     5673.50    222.97 o 
 -12   7   9       43.99      218.83    169.84 o 
 -11   7   9      462.59      488.42    137.36 o 
 -10   7   9     4784.11     4520.68    155.05 o 
  -9   7   9     3739.57     3599.92    158.84 o 
  -8   7   9     8914.26     9051.66    288.68 o 
  -7   7   9      172.94      251.73    131.59 o 
  -6   7   9       67.62      208.99    134.49 o 
  -5   7   9      341.87      335.99    126.14 o 
  -4   7   9     1050.40     1270.39    123.91 o 
  -3   7   9     1371.00     1217.26    139.21 o 
  -2   7   9    12138.38    12106.64    322.89 o 
  -1   7   9      252.53      206.97    122.06 o 
   0   7   9     1917.19     1918.38    124.51 o 
   1   7   9      237.34      229.93    101.86 o 
   2   7   9     1056.37     1136.79    100.07 o 
   3   7   9     2651.02     2490.67    130.84 o 
   4   7   9     5476.25     5297.76    210.15 o 
   5   7   9       91.83       31.97    122.43 o 
   6   7   9     5351.83     5505.65    236.40 o 
   7   7   9       51.29       82.88    113.49 o 
   8   7   9      380.54      565.69    108.34 o 
   9   7   9     5365.01     5417.29    167.54 o 
  10   7   9      260.50      307.86    108.06 o 
  11   7   9        1.37       68.43    122.16 o 
  12   7   9      503.34      588.71    119.72 o 
 -17   8   9      291.12      487.03    171.33 o 
 -16   8   9      504.04      564.47    171.54 o 
 -15   8   9       25.43       43.06    184.97 o 
 -14   8   9        0.18       26.20    135.74 o 
 -13   8   9       81.66      215.75    155.89 o 
 -12   8   9      761.76      669.73    130.28 o 
 -11   8   9      382.34      405.28    142.91 o 
 -10   8   9      370.94      401.16    117.25 o 
  -9   8   9        6.51       -0.71    128.76 o 
  -8   8   9      260.79      239.80    135.67 o 
  -7   8   9      613.04      465.16    160.12 o 
  -6   8   9     1269.72     1263.45    150.85 o 
  -5   8   9     4730.88     4985.26    166.69 o 
  -4   8   9      244.03      388.63    126.82 o 
  -3   8   9        2.82       40.34    111.68 o 
  -2   8   9      264.75      239.62    120.02 o 
  -1   8   9       60.01       95.80    107.24 o 
   0   8   9     2937.75     2985.42    161.26 o 
   1   8   9     6184.17     5789.19    183.80 o 
   2   8   9      367.44      393.29     96.43 o 
   3   8   9      423.05      585.85    121.44 o 
   4   8   9       37.90      164.98     91.96 o 
   5   8   9      748.58      608.84    138.58 o 
   6   8   9      308.31      369.79    114.92 o 
   7   8   9        8.74      128.01    109.99 o 
   8   8   9       96.89      214.66    118.15 o 
   9   8   9      392.80      381.56    114.01 o 
  10   8   9       11.85       88.78    117.10 o 
  11   8   9       14.47      133.53    112.21 o 
 -15   9   9       26.46       92.42    189.66 o 
 -14   9   9      459.27      343.75    148.88 o 
 -13   9   9       24.57      277.86    145.17 o 
 -12   9   9      125.92      202.25    127.69 o 
 -11   9   9        5.38       -8.72    119.49 o 
 -10   9   9      130.60      121.21    137.45 o 
  -9   9   9      274.56      350.97    126.29 o 
  -8   9   9       11.13       98.67    135.07 o 
  -7   9   9      132.34      300.65    150.32 o 
  -6   9   9      414.98      397.63    143.89 o 
  -5   9   9      642.37      650.22    163.14 o 
  -4   9   9       33.09      182.93    128.26 o 
  -3   9   9      166.87      339.47    123.13 o 
  -2   9   9       31.59      131.55    112.90 o 
  -1   9   9      279.60      229.41    115.60 o 
   0   9   9      580.08      603.01    114.20 o 
   1   9   9       67.22      209.92    112.24 o 
   2   9   9       26.82      207.71    114.42 o 
   3   9   9       25.81       52.37     97.65 o 
   4   9   9       41.20       35.84    101.82 o 
   5   9   9      436.54      476.16    102.98 o 
   6   9   9       20.71       51.10    102.82 o 
   7   9   9       75.14      249.74    106.62 o 
   8   9   9        3.05      112.84    100.18 o 
   9   9   9        1.32      148.90    123.83 o 
  10   9   9      218.64       41.64    245.26 o 
 -13  10   9       66.85      148.26    162.14 o 
 -12  10   9      230.34      343.02    148.30 o 
 -11  10   9     2588.95     2586.77    145.95 o 
 -10  10   9      544.16      431.20    145.74 o 
  -9  10   9     1420.36     1291.22    151.13 o 
  -8  10   9       21.58      134.90    126.63 o 
  -7  10   9      131.24      235.31    159.95 o 
  -6  10   9      809.87     1082.27    138.92 o 
  -5  10   9     2526.16     2565.53    145.54 o 
  -4  10   9      589.73      648.88    139.85 o 
  -3  10   9      291.05      241.44    127.92 o 
  -2  10   9        1.35      -17.10    113.26 o 
  -1  10   9       39.95      129.78    136.11 o 
   0  10   9     2302.98     2478.53    125.40 o 
   1  10   9     1866.19     2114.89    201.38 o 
   2  10   9      104.73      157.35     96.67 o 
   3  10   9      492.84      351.16    102.44 o 
   4  10   9        2.94      129.17    101.57 o 
   5  10   9        5.47      124.88    106.97 o 
   6  10   9     1009.92      810.29    117.37 o 
   7  10   9     1249.02     1095.48    117.58 o 
   8  10   9      319.07      330.17    118.21 o 
 -11  11   9       92.37      161.40    126.89 o 
 -10  11   9      167.72       58.21    154.95 o 
  -9  11   9      943.77      982.11    149.45 o 
  -8  11   9     3207.00     2979.91    183.21 o 
  -7  11   9      708.75      677.91    132.67 o 
  -6  11   9      416.67      463.64    120.91 o 
  -5  11   9        0.07       58.73    155.08 o 
  -4  11   9       72.87      120.11    163.66 o 
  -3  11   9     1874.59     1708.06    124.59 o 
  -2  11   9     1369.71     1184.12    123.01 o 
  -1  11   9       13.81       85.73    124.45 o 
   0  11   9      268.40      211.57    129.71 o 
   1  11   9       55.66       21.21    116.55 o 
   2  11   9       23.10      218.87    138.07 o 
   3  11   9     1144.55     1256.51    110.16 o 
   4  11   9     2382.82     2097.99    123.63 o 
   5  11   9       28.63      122.10    112.81 o 
  -7  12   9      259.41      349.40    255.74 o 
  -6  12   9      495.22      386.20    174.79 o 
  -5  12   9      878.25      932.08    141.73 o 
  -4  12   9       45.94      116.09    148.06 o 
  -3  12   9       58.72      207.74    104.66 o 
  -2  12   9      162.34      186.50    114.98 o 
  -1  12   9        6.64      116.07    115.32 o 
   0  12   9      548.21      357.41    140.43 o 
   1  12   9     1324.50     1113.25    144.14 o 
 -21   0  10      168.26      183.00    179.43 o 
 -20   0  10      747.59      803.50    179.99 o 
 -19   0  10       36.43      108.34    163.91 o 
 -18   0  10     1056.84      816.49    164.04 o 
 -17   0  10     1405.89     1361.89    178.52 o 
 -16   0  10        9.12       88.53    166.81 o 
 -15   0  10     2816.02     2531.57    235.57 o 
 -14   0  10      975.65      936.15    216.00 o 
 -13   0  10       55.56      139.32    168.32 o 
 -12   0  10    22610.49    22238.01   1110.63 o 
 -11   0  10     1830.10     1875.68    238.10 o 
 -10   0  10     5944.71     5772.84    288.68 o 
  -9   0  10       46.16      135.33    181.16 o 
  -8   0  10       75.17       93.74    195.98 o 
  -7   0  10      318.05      382.81    169.34 o 
  -6   0  10     3490.24     2955.25    198.71 o 
  -5   0  10    13719.70    13316.95    418.24 o 
  -4   0  10     7450.78     8228.74    816.96 o 
  -3   0  10        6.97       65.55    164.77 o 
  -2   0  10       17.38       28.20    143.89 o 
  -1   0  10    27193.09    22610.02   1924.55 o 
   0   0  10     7349.27     7571.71    206.60 o 
   1   0  10     4336.42     4355.35    171.97 o 
   2   0  10     1010.93     1070.07    148.67 o 
   3   0  10     9791.77     9613.48    504.85 o 
   4   0  10     1725.18     1726.91    160.78 o 
   5   0  10     4932.13     4796.42    166.65 o 
   6   0  10    12572.66    12627.21    808.07 o 
   7   0  10      813.52      928.42    151.57 o 
   8   0  10     2032.76     2206.73    143.40 o 
   9   0  10      302.07      383.55    147.04 o 
  10   0  10     1088.71     1142.09    148.16 o 
  11   0  10        7.68      164.96    162.60 o 
  12   0  10     2995.50     2556.06    196.90 o 
  13   0  10      146.03      161.14    132.85 o 
  14   0  10     2663.90     2232.38    198.91 o 
 -21   1  10      669.32      695.92    156.09 o 
 -20   1  10     1273.68     1133.41    152.62 o 
 -19   1  10      306.96      431.15    120.32 o 
 -18   1  10      468.73      462.16    134.50 o 
 -17   1  10      763.91      866.15    126.27 o 
 -16   1  10       48.28      122.91    125.20 o 
 -15   1  10     5215.32     5064.78    185.42 o 
 -14   1  10     1215.32     1447.24    160.87 o 
 -13   1  10       67.20       56.75    143.80 o 
 -12   1  10      366.88      257.64    149.62 o 
 -11   1  10        4.43       51.11    152.41 o 
 -10   1  10       39.63      151.43    151.48 o 
  -9   1  10     7058.46     7384.94    213.71 o 
  -8   1  10     3992.60     4075.29    204.93 o 
  -7   1  10     6915.87     6621.41    178.86 o 
  -6   1  10     3523.58     3465.29    150.34 o 
  -5   1  10     1217.08     1222.23    156.95 o 
  -4   1  10     5993.96     6125.26    228.15 o 
  -3   1  10      988.35     1107.78    141.69 o 
  -2   1  10     3200.54     3305.07    138.92 o 
  -1   1  10     5888.56     6035.07    206.61 o 
   0   1  10     6064.33     6311.35    130.78 o 
   1   1  10     1729.12     1664.72    104.19 o 
   2   1  10     6657.98     6573.64    262.69 o 
   3   1  10     4809.39     4829.99    179.44 o 
   4   1  10        7.18       79.40     88.26 o 
   5   1  10        8.37      106.54     93.32 o 
   6   1  10     1137.31     1211.65     97.47 o 
   7   1  10     1067.51     1075.32    106.75 o 
   8   1  10      437.38      480.15    103.29 o 
   9   1  10     6137.00     5897.94    159.37 o 
  10   1  10      786.35      712.55    121.55 o 
  11   1  10     2507.16     2599.78    109.88 o 
  12   1  10        2.84      172.02     92.63 o 
  13   1  10     1428.48     1353.00    111.83 o 
  14   1  10      617.75      725.35     96.91 o 
 -20   2  10       77.01      156.47    170.70 o 
 -19   2  10       97.05      149.65    142.59 o 
 -18   2  10        1.87       92.61    121.73 o 
 -17   2  10       43.22       20.93    114.34 o 
 -16   2  10     1179.47     1261.14    121.33 o 
 -15   2  10       68.26      134.16    113.10 o 
 -14   2  10       43.39      167.18    151.38 o 
 -13   2  10      659.69      771.73    147.86 o 
 -12   2  10     3044.95     3447.57    173.95 o 
 -11   2  10       20.27      178.56    145.85 o 
 -10   2  10       60.47      149.08    137.77 o 
  -9   2  10     3101.32     3403.84    188.06 o 
  -8   2  10       50.08       98.52    144.54 o 
  -7   2  10        0.07      137.69    145.26 o 
  -6   2  10      341.80      326.37    135.59 o 
  -5   2  10      143.84       99.75    140.82 o 
  -4   2  10     3666.80     3451.34    189.59 o 
  -3   2  10        3.36      154.61    151.60 o 
  -2   2  10      200.12      259.86    126.23 o 
  -1   2  10      520.33      689.48    103.25 o 
   0   2  10      795.27      725.85    103.77 o 
   1   2  10       54.34      114.31    106.26 o 
   2   2  10      130.97      145.89    100.63 o 
   3   2  10     1314.94     1363.43    111.90 o 
   4   2  10       24.86      219.70    101.37 o 
   5   2  10      414.38      418.83     93.64 o 
   6   2  10     2509.80     2494.39    103.23 o 
   7   2  10      139.16      177.23     99.46 o 
   8   2  10      425.96      479.17     97.89 o 
   9   2  10      227.87      270.74    102.56 o 
  10   2  10     1736.24     1768.30    109.09 o 
  11   2  10      403.15      457.89    119.38 o 
  12   2  10      253.67      295.67     93.85 o 
  13   2  10       28.66      110.58    105.08 o 
  14   2  10      651.27      710.10    112.30 o 
 -20   3  10     1440.71     1445.75    208.38 o 
 -19   3  10      176.17      333.28    196.89 o 
 -18   3  10        4.02      115.03    178.47 o 
 -17   3  10        1.98       44.90    134.48 o 
 -16   3  10      229.17      268.72    113.15 o 
 -15   3  10     1375.55     1482.44    130.59 o 
 -14   3  10     4733.15     4769.59    191.26 o 
 -13   3  10       78.73      155.78    128.77 o 
 -12   3  10      200.99      122.59    134.02 o 
 -11   3  10     1215.26     1091.81    144.68 o 
 -10   3  10      801.83      763.94    148.36 o 
  -9   3  10     3094.51     3730.95    153.50 o 
  -8   3  10     1774.19     1640.11    140.28 o 
  -7   3  10      563.77      608.39    127.07 o 
  -6   3  10     2084.66     2358.02    146.00 o 
  -5   3  10      104.88      157.41    140.62 o 
  -4   3  10      287.40      315.32    135.15 o 
  -3   3  10     2788.71     2822.75    169.13 o 
  -2   3  10      358.07      408.05    125.24 o 
  -1   3  10     3352.84     3331.41    123.71 o 
   0   3  10        7.47       98.77    106.28 o 
   1   3  10       88.05      150.75     97.83 o 
   2   3  10      288.60      370.89    100.42 o 
   3   3  10     3325.24     3652.64    149.63 o 
   4   3  10        4.46      -23.74    106.47 o 
   5   3  10     3552.07     3517.19    127.83 o 
   6   3  10       22.82      123.05     98.63 o 
   7   3  10      157.89      343.34     90.45 o 
   8   3  10     4255.85     4499.58    207.56 o 
   9   3  10      163.16      218.14     98.79 o 
  10   3  10       26.84       35.54    109.46 o 
  11   3  10      840.58      900.36    114.54 o 
  12   3  10      691.97      931.02    102.32 o 
  13   3  10       37.93        2.44     96.13 o 
  14   3  10      999.19     1107.28    117.42 o 
 -20   4  10      235.51      275.72    128.98 o 
 -19   4  10       13.75      117.35    161.76 o 
 -18   4  10     1468.63     1386.20    159.94 o 
 -17   4  10     2152.60     2104.20    161.10 o 
 -16   4  10      459.95      475.89    160.29 o 
 -15   4  10      476.53      512.77    132.15 o 
 -14   4  10      303.73      362.62    169.47 o 
 -13   4  10      292.92      382.10    175.82 o 
 -12   4  10    10349.45    11076.06    226.69 o 
 -11   4  10     7699.11     8303.33    216.36 o 
 -10   4  10     1268.45     1123.43    143.56 o 
  -9   4  10     1515.54     1646.84    118.14 o 
  -8   4  10        1.54      116.89    113.48 o 
  -7   4  10     4166.99     4210.54    148.35 o 
  -6   4  10     9539.30     9450.63    211.44 o 
  -5   4  10     2473.90     2359.02    140.12 o 
  -4   4  10      291.37      380.52    123.70 o 
  -3   4  10     2696.29     2530.31    135.73 o 
  -2   4  10       22.65      108.67    110.72 o 
  -1   4  10      579.06      600.77    112.84 o 
   0   4  10    13317.92    13306.00    259.20 o 
   1   4  10       13.99      186.48    125.69 o 
   2   4  10     6168.68     6205.10    185.13 o 
   3   4  10      184.72      250.81    114.58 o 
   4   4  10      153.78      183.26     97.49 o 
   5   4  10     3137.92     2952.72    120.29 o 
   6   4  10     5457.62     5200.73    183.20 o 
   7   4  10        4.75      106.34    103.97 o 
   8   4  10     4970.70     5318.38    128.50 o 
   9   4  10      595.33      604.36    102.15 o 
  10   4  10        0.18      120.70    104.12 o 
  11   4  10     4196.86     3745.38    133.55 o 
  12   4  10      910.14      896.42    103.58 o 
  13   4  10      614.15      675.50    109.64 o 
 -19   5  10       36.37      192.08    168.76 o 
 -18   5  10      240.60      248.90    132.72 o 
 -17   5  10      225.95      204.32    165.07 o 
 -16   5  10      143.38      177.78    143.70 o 
 -15   5  10     2571.22     2593.36    180.57 o 
 -14   5  10     2292.21     1954.87    162.98 o 
 -13   5  10      109.99      133.98    167.41 o 
 -12   5  10      413.69      626.12    197.23 o 
 -11   5  10       24.84      119.85    182.55 o 
 -10   5  10      268.22      352.80    155.90 o 
  -9   5  10     8926.27     8851.71    244.40 o 
  -8   5  10     3376.19     3333.06    131.05 o 
  -7   5  10      682.37      692.11    144.14 o 
  -6   5  10      706.60      727.20    132.92 o 
  -5   5  10        1.17      -19.92    106.60 o 
  -4   5  10     3130.61     3227.71    137.32 o 
  -3   5  10    14380.66    13450.54    226.75 o 
  -2   5  10     1414.34     1372.85    145.67 o 
  -1   5  10     1692.32     1770.13    112.80 o 
   0   5  10     1300.25     1332.88    102.71 o 
   1   5  10     1912.43     1970.52    112.37 o 
   2   5  10     3176.66     3359.91    115.44 o 
   3   5  10     9701.21     9955.52    271.97 o 
   4   5  10        2.38      145.72    111.06 o 
   5   5  10     4100.65     4367.38    133.56 o 
   6   5  10       36.98       83.74    111.84 o 
   7   5  10       82.75      145.47    108.52 o 
   8   5  10     1210.41     1077.71    134.73 o 
   9   5  10      948.24     1051.28    118.20 o 
  10   5  10      567.66      708.44    112.13 o 
  11   5  10      708.91      611.03    118.08 o 
  12   5  10       28.12      121.25    110.44 o 
  13   5  10       32.10       78.81    108.64 o 
 -18   6  10       45.97      143.52    171.82 o 
 -17   6  10      363.90      545.29    169.30 o 
 -16   6  10      265.44      292.70    166.32 o 
 -15   6  10      379.07      401.37    161.55 o 
 -14   6  10       26.26      152.70    161.41 o 
 -13   6  10       81.00      162.63    123.61 o 
 -12   6  10     1854.43     1926.64    219.87 o 
 -11   6  10     1649.94     1819.29    178.02 o 
 -10   6  10       82.35      115.48    132.47 o 
  -9   6  10      379.39      331.26    138.40 o 
  -8   6  10        6.54      189.21    116.92 o 
  -7   6  10      457.83      334.36    135.55 o 
  -6   6  10     1335.55     1326.08    126.81 o 
  -5   6  10      242.63      268.66    132.04 o 
  -4   6  10      155.18      184.49    120.67 o 
  -3   6  10       77.89       21.52    111.74 o 
  -2   6  10       93.60       56.35    138.03 o 
  -1   6  10        0.68       99.61    115.19 o 
   0   6  10     1554.54     1572.46    116.67 o 
   1   6  10       23.44      136.29    107.17 o 
   2   6  10     1012.30     1227.99    122.76 o 
   3   6  10      650.96      741.46    103.95 o 
   4   6  10      287.13      386.67    103.23 o 
   5   6  10      690.65      658.86    127.25 o 
   6   6  10      334.74      489.06    121.83 o 
   7   6  10      749.59      884.52    125.38 o 
   8   6  10      278.82      468.20    129.10 o 
   9   6  10      124.50      141.81    100.46 o 
  10   6  10      320.28      402.82    125.00 o 
  11   6  10      484.75      689.80    122.02 o 
  12   6  10      195.64      414.99    117.66 o 
 -17   7  10       73.23      138.53    152.79 o 
 -16   7  10      224.30      227.76    147.13 o 
 -15   7  10      455.32      391.45    140.20 o 
 -14   7  10      324.27      434.79    164.31 o 
 -13   7  10      319.57      532.88    193.47 o 
 -12   7  10       18.00      154.23    164.34 o 
 -11   7  10       14.40       88.55    139.06 o 
 -10   7  10        0.51      161.12    138.33 o 
  -9   7  10        2.12       60.84    125.90 o 
  -8   7  10       61.20       36.21    156.68 o 
  -7   7  10      218.42      199.69    133.83 o 
  -6   7  10      413.14      388.31    125.90 o 
  -5   7  10      926.86      950.76    140.84 o 
  -4   7  10      346.72      449.87    115.09 o 
  -3   7  10     3485.30     3517.70    190.08 o 
  -2   7  10      153.65       48.99    100.42 o 
  -1   7  10       79.01       91.53    118.12 o 
   0   7  10       16.53      108.09    108.37 o 
   1   7  10       93.34      177.78    104.39 o 
   2   7  10        7.80       -7.85     95.70 o 
   3   7  10      361.54      359.82    103.00 o 
   4   7  10        6.40       96.35    113.89 o 
   5   7  10     1416.11     1386.55    110.20 o 
   6   7  10       15.54      160.26     97.28 o 
   7   7  10       56.06       52.78    109.64 o 
   8   7  10      222.35      276.08    114.20 o 
   9   7  10       48.19       31.23    102.67 o 
  10   7  10        2.05       82.91    116.27 o 
  11   7  10       27.67       64.43    127.32 o 
 -16   8  10       49.91      158.19    150.14 o 
 -15   8  10       23.28      -23.07    158.89 o 
 -14   8  10      517.60      419.50    187.68 o 
 -13   8  10      135.67      224.66    137.21 o 
 -12   8  10     2481.02     2407.00    133.80 o 
 -11   8  10     2407.33     2671.35    160.24 o 
 -10   8  10      373.13      395.22    146.31 o 
  -9   8  10      376.61      223.34    126.36 o 
  -8   8  10      874.97      916.62    155.44 o 
  -7   8  10      223.36      238.81    156.31 o 
  -6   8  10     4178.96     4079.29    148.99 o 
  -5   8  10      484.68      459.00    141.23 o 
  -4   8  10      209.16      278.32    126.58 o 
  -3   8  10      770.08      741.51    115.44 o 
  -2   8  10        0.02       44.49    135.00 o 
  -1   8  10      367.39      315.93    126.66 o 
   0   8  10     4532.27     4309.08    148.90 o 
   1   8  10       14.94       38.09    108.15 o 
   2   8  10     3234.56     3273.10    127.33 o 
   3   8  10        8.63      134.13    123.36 o 
   4   8  10      223.78      330.46     97.74 o 
   5   8  10     1529.31     1471.67    124.00 o 
   6   8  10     1403.91     1297.97    131.46 o 
   7   8  10      102.46      -52.18    105.22 o 
   8   8  10     2036.93     1893.55    115.63 o 
   9   8  10      374.21      515.97    115.26 o 
  10   8  10        0.58      162.18    129.08 o 
 -14   9  10     2760.13     2504.17    154.89 o 
 -13   9  10      124.00      124.90    124.77 o 
 -12   9  10      164.29      230.60    154.21 o 
 -11   9  10      667.97      654.28    124.58 o 
 -10   9  10     1067.87     1644.66    188.07 o 
  -9   9  10     3156.54     3124.94    189.98 o 
  -8   9  10      603.79      679.96    160.10 o 
  -7   9  10      151.07      238.66    155.64 o 
  -6   9  10     1888.91     2316.43    135.01 o 
  -5   9  10       11.13      169.28    136.60 o 
  -4   9  10     1294.05     1483.25    141.36 o 
  -3   9  10     7070.39     7464.99    167.32 o 
  -2   9  10      329.28      233.97    122.24 o 
  -1   9  10      814.69      874.09    139.71 o 
   0   9  10      107.37      143.43    125.52 o 
   1   9  10      308.96      336.82    128.28 o 
   2   9  10      928.35      942.05    123.66 o 
   3   9  10     4169.49     4650.76    191.54 o 
   4   9  10      719.30      922.36    104.80 o 
   5   9  10     1691.33     1455.39    124.07 o 
   6   9  10        1.00       28.15    104.07 o 
   7   9  10       90.53      107.83    122.47 o 
   8   9  10     2686.11     2526.44    130.85 o 
 -12  10  10       81.91      159.77    141.96 o 
 -11  10  10      617.43      554.60    141.58 o 
 -10  10  10       41.81       -1.41    131.08 o 
  -9  10  10      469.15      372.82    125.67 o 
  -8  10  10      590.14      661.66    164.02 o 
  -7  10  10      596.84      575.79    145.38 o 
  -6  10  10     2493.11     2565.91    174.16 o 
  -5  10  10       49.72      148.01    115.29 o 
  -4  10  10       90.95      142.14    115.46 o 
  -3  10  10      122.61      269.52    119.25 o 
  -2  10  10      252.63      271.10    109.10 o 
  -1  10  10       90.23      174.20    123.70 o 
   0  10  10     2861.14     2953.94    133.11 o 
   1  10  10      310.32      255.70    134.70 o 
   2  10  10      922.60      933.18    104.31 o 
   3  10  10       97.38      219.33    118.63 o 
   4  10  10      524.92      510.78    110.21 o 
   5  10  10      700.50      629.14    121.31 o 
   6  10  10       86.84      107.97    114.03 o 
  -9  11  10      186.24      136.33    137.75 o 
  -8  11  10       50.38        3.44    126.07 o 
  -7  11  10      886.72      760.28    154.48 o 
  -6  11  10      138.69      302.75    176.32 o 
  -5  11  10        1.23      127.68    121.73 o 
  -4  11  10      203.62      318.94    147.03 o 
  -3  11  10       32.76       48.47    119.75 o 
  -2  11  10      399.88      388.41    131.92 o 
  -1  11  10      140.69      194.94    131.45 o 
   0  11  10      393.33      280.35    112.42 o 
   1  11  10     1395.69     1003.18    127.66 o 
   2  11  10       93.95      193.78    123.50 o 
   3  11  10       32.53      100.14    119.55 o 
 -20   1  11      103.14      241.17    151.86 o 
 -19   1  11      163.16      214.61    135.40 o 
 -18   1  11       38.05      165.86    130.72 o 
 -17   1  11      194.27      230.36    118.73 o 
 -16   1  11      931.66      830.62    150.89 o 
 -15   1  11     1077.01     1091.31    160.19 o 
 -14   1  11       82.98      160.13    144.60 o 
 -13   1  11     1253.37     1210.21    155.35 o 
 -12   1  11        6.75        0.59    147.15 o 
 -11   1  11      571.83      567.63    150.39 o 
 -10   1  11     4168.15     4840.14    197.60 o 
  -9   1  11     3796.99     3899.84    196.90 o 
  -8   1  11     3797.32     3930.29    178.97 o 
  -7   1  11     5389.06     5850.11    173.84 o 
  -6   1  11      955.94      930.44    141.00 o 
  -5   1  11     1425.22     1521.81    168.41 o 
  -4   1  11     5402.94     5652.57    142.15 o 
  -3   1  11     1061.44     1230.92    122.61 o 
  -2   1  11     1984.63     2011.06    118.56 o 
  -1   1  11     3020.50     3061.57    124.54 o 
   0   1  11     1101.79     1016.75     99.96 o 
   1   1  11     2095.79     2127.90    109.33 o 
   2   1  11     4300.75     4099.88    225.89 o 
   3   1  11      404.38      358.21    104.02 o 
   4   1  11      454.67      550.16    116.38 o 
   5   1  11       97.62      141.24    106.14 o 
   6   1  11       36.23       84.07     88.79 o 
   7   1  11     1922.78     1851.88    105.61 o 
   8   1  11     1835.65     1821.72    104.88 o 
   9   1  11       15.16       85.20    102.16 o 
  10   1  11     1534.36     1678.63    105.29 o 
  11   1  11      562.75      431.83    105.93 o 
  12   1  11       77.40       55.24    118.66 o 
  13   1  11      255.39      240.02    104.77 o 
 -20   2  11       31.30      159.50    158.32 o 
 -19   2  11     2183.93     2159.04    163.00 o 
 -18   2  11     2524.00     2664.37    144.00 o 
 -17   2  11       52.06      119.31    134.60 o 
 -16   2  11      505.99      507.83    140.80 o 
 -15   2  11        1.60       89.29    145.22 o 
 -14   2  11        3.45       95.93    147.03 o 
 -13   2  11    10603.63     9870.92    214.20 o 
 -12   2  11     7314.71     7766.84    279.00 o 
 -11   2  11      822.09      983.43    140.96 o 
 -10   2  11     1896.70     1728.20    170.82 o 
  -9   2  11        0.96       78.48    135.56 o 
  -8   2  11       82.70      104.03    110.00 o 
  -7   2  11     5357.30     5467.67    171.51 o 
  -6   2  11     5925.65     5773.99    172.00 o 
  -5   2  11     2164.24     2238.42    143.93 o 
  -4   2  11     2588.00     2835.66    166.96 o 
  -3   2  11      180.67      133.23    124.46 o 
  -2   2  11     3353.71     3265.29    175.47 o 
  -1   2  11     5457.15     6284.91    373.85 o 
   0   2  11       69.18      193.75    105.94 o 
   1   2  11     5064.88     5072.50    151.40 o 
   2   2  11     9497.15     9715.33    321.59 o 
   3   2  11       52.78      155.41    105.20 o 
   4   2  11     2812.82     2560.01    125.98 o 
   5   2  11     5811.95     5489.42    292.63 o 
   6   2  11      354.07      383.14    113.88 o 
   7   2  11     5972.03     6164.23    273.08 o 
   8   2  11      672.87      688.13     98.08 o 
   9   2  11       59.97      122.48    105.99 o 
  10   2  11     1675.58     1817.41    109.83 o 
  11   2  11     2741.82     2767.44    113.77 o 
  12   2  11      167.70      191.09    104.83 o 
  13   2  11     2184.55     1858.20    121.94 o 
 -20   3  11      216.05      205.63    174.09 o 
 -19   3  11      567.84      639.89    176.31 o 
 -18   3  11       50.54      134.34    148.85 o 
 -17   3  11       17.99      202.44    138.28 o 
 -16   3  11     3341.78     3550.93    145.17 o 
 -15   3  11     1115.37      916.46    158.83 o 
 -14   3  11       17.93       10.43    136.17 o 
 -13   3  11      490.36      430.73    125.41 o 
 -12   3  11      431.40      480.97    124.58 o 
 -11   3  11      146.60      162.63    134.28 o 
 -10   3  11     6087.63     6371.64    202.55 o 
  -9   3  11     4203.96     3955.72    168.38 o 
  -8   3  11     1977.43     1900.39    128.41 o 
  -7   3  11      481.08      476.90    134.98 o 
  -6   3  11        9.02       74.96    125.37 o 
  -5   3  11     2367.10     2430.58    181.97 o 
  -4   3  11     4935.92     5096.88    194.17 o 
  -3   3  11     3920.44     4231.09    149.53 o 
  -2   3  11     1548.31     1469.92    134.47 o 
  -1   3  11     6791.36     6428.01    197.21 o 
   0   3  11       55.69      162.54     94.42 o 
   1   3  11     3509.90     3423.09    129.03 o 
   2   3  11     7479.10     7675.01    202.43 o 
   3   3  11      819.63      772.11    108.04 o 
   4   3  11     3488.17     3691.33    114.85 o 
   5   3  11     1909.15     1874.73    114.61 o 
   6   3  11      227.89      269.26     98.66 o 
   7   3  11      731.19      752.23     99.25 o 
   8   3  11     3231.77     3287.97    121.65 o 
   9   3  11      448.17      449.41     89.06 o 
  10   3  11     1750.69     1751.75    108.91 o 
  11   3  11       39.23       97.38    104.61 o 
  12   3  11      360.30      235.83    108.43 o 
  13   3  11      842.54      916.25    112.07 o 
 -19   4  11       35.13      164.58    159.03 o 
 -18   4  11       63.58       66.59    128.72 o 
 -17   4  11      299.22      306.07    119.24 o 
 -16   4  11        6.99      104.28    127.12 o 
 -15   4  11      103.64      249.83    131.19 o 
 -14   4  11      696.34      755.02    153.47 o 
 -13   4  11     1301.34     1414.69    155.56 o 
 -12   4  11       22.13      159.94    137.54 o 
 -11   4  11      591.16      649.07    139.68 o 
 -10   4  11       92.18       74.86    113.86 o 
  -9   4  11     2471.39     2610.70    142.07 o 
  -8   4  11      434.74      560.37    132.41 o 
  -7   4  11      223.96      225.75    116.06 o 
  -6   4  11     1360.48     1286.90    133.67 o 
  -5   4  11     1457.84     1563.76    153.95 o 
  -4   4  11      433.12      601.98    129.75 o 
  -3   4  11       26.08       56.97    101.03 o 
  -2   4  11     3149.12     3270.26    131.63 o 
  -1   4  11     1042.66     1069.84    109.10 o 
   0   4  11        0.85      142.83    103.37 o 
   1   4  11      861.86      870.57    121.10 o 
   2   4  11      781.61      715.67    110.70 o 
   3   4  11       43.63      147.99     95.57 o 
   4   4  11      179.29      245.95     93.10 o 
   5   4  11     3170.94     3327.89    138.74 o 
   6   4  11      447.79      448.71    108.12 o 
   7   4  11        6.41       19.01    109.41 o 
   8   4  11       17.20      106.50    119.23 o 
   9   4  11     1185.96     1050.53    100.75 o 
  10   4  11       11.61      166.72    111.16 o 
  11   4  11       68.41      201.17    114.17 o 
  12   4  11        8.48      -61.59    104.03 o 
 -18   5  11        1.72       66.86    153.77 o 
 -17   5  11        0.16       30.95    167.97 o 
 -16   5  11       20.72      -11.85    132.23 o 
 -15   5  11     1370.06     1316.32    160.46 o 
 -14   5  11       22.63       92.60    135.28 o 
 -13   5  11     2016.53     2225.28    161.64 o 
 -12   5  11      535.13      539.76    158.74 o 
 -11   5  11      232.44      210.44    111.99 o 
 -10   5  11      867.09      863.73    131.43 o 
  -9   5  11      250.05      106.55    121.03 o 
  -8   5  11      116.38      147.76    129.98 o 
  -7   5  11     4442.86     4506.74    152.43 o 
  -6   5  11      331.47      464.08    126.28 o 
  -5   5  11      256.83      226.06    120.47 o 
  -4   5  11     5766.94     5987.47    165.70 o 
  -3   5  11       83.70      235.73    138.10 o 
  -2   5  11     1517.83     1732.46    123.87 o 
  -1   5  11       28.93      148.30    101.53 o 
   0   5  11     1461.49     1341.86    104.77 o 
   1   5  11       49.67      124.60    102.79 o 
   2   5  11     1546.69     1600.35    131.99 o 
   3   5  11     2507.95     2604.95    117.23 o 
   4   5  11     3164.50     3054.58    121.54 o 
   5   5  11        3.09       52.81    101.25 o 
   6   5  11      842.90      807.09    113.27 o 
   7   5  11      988.65      993.94    112.53 o 
   8   5  11       99.53      301.55    117.69 o 
   9   5  11      162.63      107.26    105.27 o 
  10   5  11        0.66      -10.72    115.16 o 
  11   5  11      432.09      380.44    103.94 o 
  12   5  11      216.53      190.45    113.37 o 
 -18   6  11     3006.72     2489.03    157.67 o 
 -17   6  11      290.66      280.63    154.19 o 
 -16   6  11      931.90      894.54    174.12 o 
 -15   6  11      180.07      290.47    161.93 o 
 -14   6  11      203.44      388.83    155.71 o 
 -13   6  11     1326.10     1324.73    211.09 o 
 -12   6  11     4149.91     4149.89    193.66 o 
 -11   6  11        9.94      178.55    117.95 o 
 -10   6  11     4766.78     4903.23    144.52 o 
  -9   6  11      442.14      334.58    125.08 o 
  -8   6  11      240.54      297.12    127.85 o 
  -7   6  11    12285.23    12161.62    308.18 o 
  -6   6  11      475.30      449.28    122.33 o 
  -5   6  11      459.85      544.62    134.81 o 
  -4   6  11     2907.41     3148.13    175.88 o 
  -3   6  11      403.34      341.21    124.74 o 
  -2   6  11      348.19      384.49    111.98 o 
  -1   6  11     7413.61     7188.52    158.19 o 
   0   6  11     1688.15     1730.59    134.92 o 
   1   6  11     7004.57     7057.21    204.37 o 
   2   6  11        7.89       95.53    105.94 o 
   3   6  11      242.62      407.25    111.07 o 
   4   6  11     1988.56     1917.31    121.52 o 
   5   6  11     1671.15     1734.43    112.41 o 
   6   6  11     1706.20     1987.36    119.86 o 
   7   6  11     3000.93     3047.05    124.74 o 
   8   6  11     1807.57     1816.96    115.15 o 
   9   6  11      393.07      356.09    114.36 o 
  10   6  11     2338.29     2113.41    123.82 o 
  11   6  11      646.31      527.22    131.13 o 
 -17   7  11        0.61      246.04    192.51 o 
 -16   7  11      422.48      479.10    160.85 o 
 -15   7  11     3604.26     3797.74    179.08 o 
 -14   7  11        0.36      122.15    200.40 o 
 -13   7  11     1265.04     1128.14    144.06 o 
 -12   7  11      381.66      488.40    157.13 o 
 -11   7  11       93.64      163.98    144.65 o 
 -10   7  11     4007.11     3872.77    150.66 o 
  -9   7  11     1459.57     1513.79    141.11 o 
  -8   7  11       81.73      142.45    114.85 o 
  -7   7  11     2022.95     1736.75    145.45 o 
  -6   7  11       60.02      165.17    124.27 o 
  -5   7  11       14.84       94.28    132.31 o 
  -4   7  11     8615.14     8130.18    259.89 o 
  -3   7  11      337.85      353.56    132.71 o 
  -2   7  11     2611.56     3034.98    132.86 o 
  -1   7  11      945.67      825.14    114.38 o 
   0   7  11     1030.72     1046.50    128.77 o 
   1   7  11      309.81      390.51    106.99 o 
   2   7  11     4575.26     4431.15    134.25 o 
   3   7  11     1761.60     1614.87    107.52 o 
   4   7  11     6765.56     7714.12    214.10 o 
   5   7  11     1078.50     1181.68    124.70 o 
   6   7  11        0.09       71.40    127.57 o 
   7   7  11     3024.35     3169.25    135.25 o 
   8   7  11      346.33      445.23    122.41 o 
   9   7  11        9.26      123.60    112.17 o 
  10   7  11      993.83      924.33    120.34 o 
 -15   8  11      212.63      226.71    174.92 o 
 -14   8  11      237.20      242.57    168.17 o 
 -13   8  11       13.32      -87.80    144.48 o 
 -12   8  11      585.43      541.19    157.62 o 
 -11   8  11      207.10      236.23    150.07 o 
 -10   8  11     1355.92     1442.92    156.77 o 
  -9   8  11      315.24      232.12    138.83 o 
  -8   8  11       25.41      152.81    126.60 o 
  -7   8  11     3793.37     3826.06    152.36 o 
  -6   8  11        0.23       28.28    120.25 o 
  -5   8  11       11.54       84.05    137.69 o 
  -4   8  11       83.85      240.21    134.09 o 
  -3   8  11      281.37      348.28    130.72 o 
  -2   8  11       17.30      195.02    114.49 o 
  -1   8  11     2521.37     2847.92    138.88 o 
   0   8  11      714.43      934.25    123.37 o 
   1   8  11     1762.79     1940.49    164.70 o 
   2   8  11      398.32      337.22    113.07 o 
   3   8  11      713.59      747.41    107.43 o 
   4   8  11     1377.91     1300.37    114.25 o 
   5   8  11      214.54      274.94    104.30 o 
   6   8  11      253.21      246.11    102.68 o 
   7   8  11      380.51      468.82    108.57 o 
   8   8  11      261.71      312.85    117.20 o 
 -14   9  11       17.83     -166.62    219.01 o 
 -13   9  11        2.32      161.63    149.41 o 
 -12   9  11        2.88       62.39    152.14 o 
 -11   9  11       50.00      102.14    122.26 o 
 -10   9  11       69.69      127.61    164.19 o 
  -9   9  11      616.81      567.36    159.75 o 
  -8   9  11      490.79      425.99    116.60 o 
  -7   9  11       16.14      107.95    132.91 o 
  -6   9  11      438.90      386.85    123.03 o 
  -5   9  11        2.32       46.64    133.39 o 
  -4   9  11       78.93      -68.53    132.54 o 
  -3   9  11       85.23      133.93    133.97 o 
  -2   9  11       13.50      209.65    116.51 o 
  -1   9  11      181.43      240.19    135.00 o 
   0   9  11       37.02       76.96    120.92 o 
   1   9  11        0.16      -19.19    131.99 o 
   2   9  11       22.82       60.69    109.64 o 
   3   9  11      437.07      508.27    112.19 o 
   4   9  11      265.93      338.02    105.24 o 
   5   9  11       93.13      219.06    104.18 o 
   6   9  11       28.83       66.40    106.24 o 
   7   9  11       67.16      216.73    109.77 o 
 -11  10  11      651.11      760.76    160.75 o 
 -10  10  11      476.34      547.81    138.29 o 
  -9  10  11        1.79      179.12    149.64 o 
  -8  10  11      106.20      191.73    134.66 o 
  -7  10  11     1112.61     1268.13    140.51 o 
  -6  10  11     1458.44     1387.83    127.28 o 
  -5  10  11      452.98      403.88    127.12 o 
  -4  10  11      909.38      906.15    138.44 o 
  -3  10  11       27.87      133.61    129.99 o 
  -2  10  11      661.98      904.26    132.85 o 
  -1  10  11     3139.64     3243.70    155.82 o 
   0  10  11      121.77      285.42    119.88 o 
   1  10  11      535.87      437.17    132.30 o 
   2  10  11      565.46      456.94    127.28 o 
   3  10  11        1.03      170.88    133.61 o 
   4  10  11      155.78      250.18    126.09 o 
  -7  11  11      922.73      929.05    154.43 o 
  -6  11  11       36.58       50.24    139.55 o 
  -5  11  11      447.91      477.68    152.92 o 
  -4  11  11     2127.56     2155.05    146.62 o 
  -3  11  11      451.49      595.48    124.37 o 
  -2  11  11      309.74      370.06    134.97 o 
  -1  11  11      819.22      732.62    128.99 o 
   0  11  11        0.97       95.15    135.17 o 
   1  11  11       57.61     -124.56    377.25 o 
 -20   0  12     1529.73     1210.82    208.58 o 
 -19   0  12     1882.63     1609.19    210.07 o 
 -18   0  12      784.27      728.28    184.05 o 
 -17   0  12     1391.29     1523.78    191.52 o 
 -16   0  12      194.13      386.54    201.38 o 
 -15   0  12      482.95      625.05    204.15 o 
 -14   0  12     3218.83     2743.52    255.44 o 
 -13   0  12     3205.64     3197.06    223.82 o 
 -12   0  12     2181.54     2289.99    304.63 o 
 -11   0  12     5855.88     6165.13    393.47 o 
 -10   0  12     1848.78     1736.60    241.28 o 
  -9   0  12      650.73      508.27    218.93 o 
  -8   0  12     1519.53     1190.02    311.49 o 
  -7   0  12    12973.83    15706.04    384.56 o 
  -6   0  12     4847.65     4243.63    231.78 o 
  -5   0  12    10605.07    10456.02    642.23 o 
  -4   0  12      423.01      492.93    165.05 o 
  -3   0  12     6094.24     5951.11    240.21 o 
  -2   0  12     8523.48     9467.45    307.48 o 
  -1   0  12     1704.34     1869.58    214.01 o 
   0   0  12     1452.58     1433.44    166.61 o 
   1   0  12    20525.37    20200.16    313.74 o 
   2   0  12       96.16      181.70    182.47 o 
   3   0  12      475.46      225.11    186.16 o 
   4   0  12     8222.43     8492.27    370.58 o 
   5   0  12       70.54       75.84    170.84 o 
   6   0  12     4426.34     4149.24    343.88 o 
   7   0  12       28.59      162.94    141.67 o 
   8   0  12      127.25       33.09    142.37 o 
   9   0  12       34.75       91.79    167.30 o 
  10   0  12     3148.62     3096.44    200.65 o 
  11   0  12       21.51       77.80    154.70 o 
  12   0  12     3619.28     3168.99    171.83 o 
 -20   1  12     1244.56     1306.08    334.66 o 
 -19   1  12      101.38      155.14    144.24 o 
 -18   1  12       55.79       68.92    130.24 o 
 -17   1  12     1198.31     1267.70    134.86 o 
 -16   1  12      640.94      819.20    163.43 o 
 -15   1  12      192.39      166.01    149.96 o 
 -14   1  12     1404.02     1302.45    160.76 o 
 -13   1  12     1362.15     1293.96    145.09 o 
 -12   1  12        5.30      113.35    148.74 o 
 -11   1  12     3395.84     3459.51    187.19 o 
 -10   1  12    10288.70    10867.73    342.58 o 
  -9   1  12     2357.74     2347.65    213.39 o 
  -8   1  12     2369.89     2290.63    171.35 o 
  -7   1  12       97.91       62.80    124.51 o 
  -6   1  12      675.25      788.68    145.95 o 
  -5   1  12      720.21      696.00    146.70 o 
  -4   1  12     2143.32     2216.06    134.62 o 
  -3   1  12     1771.59     1674.43    136.03 o 
  -2   1  12     6891.96     6428.65    148.80 o 
  -1   1  12     1014.88      892.94    126.37 o 
   0   1  12      810.16      760.37    115.23 o 
   1   1  12     2513.43     2521.84    138.53 o 
   2   1  12       82.07      127.75    117.89 o 
   3   1  12     2396.46     2395.05    122.60 o 
   4   1  12     4440.95     4164.13    133.50 o 
   5   1  12      655.93      590.80     93.79 o 
   6   1  12        1.54       47.51    103.44 o 
   7   1  12     6428.10     6801.26    198.17 o 
   8   1  12        6.45       -3.59    106.25 o 
   9   1  12     2673.32     2637.04    114.75 o 
  10   1  12       42.75      137.07    103.85 o 
  11   1  12      782.27      907.10    116.83 o 
  12   1  12      313.80      345.30    129.94 o 
 -19   2  12       12.10       69.50    150.89 o 
 -18   2  12      115.08      114.03    144.63 o 
 -17   2  12        0.08      139.58    134.00 o 
 -16   2  12      211.10      300.38    153.24 o 
 -15   2  12      314.52      357.96    151.07 o 
 -14   2  12      156.10      233.51    131.73 o 
 -13   2  12      361.46      318.62    155.34 o 
 -12   2  12      102.61      208.10    139.54 o 
 -11   2  12       14.67      -60.28    159.56 o 
 -10   2  12      426.36      490.15    145.43 o 
  -9   2  12      134.55      235.71    123.98 o 
  -8   2  12      537.61      600.79    143.89 o 
  -7   2  12      626.33      591.46    144.37 o 
  -6   2  12      184.67      292.45    137.39 o 
  -5   2  12        0.75      121.70    128.32 o 
  -4   2  12     1219.20     1263.68    158.90 o 
  -3   2  12      111.59      170.35    106.92 o 
  -2   2  12      127.92      198.46    118.53 o 
  -1   2  12      143.96      141.13    131.74 o 
   0   2  12       29.50      138.38    100.26 o 
   1   2  12      349.26      379.37    112.80 o 
   2   2  12        2.98       68.81     92.12 o 
   3   2  12      139.41      129.58    109.12 o 
   4   2  12     1169.53     1198.30    110.64 o 
   5   2  12        2.71       82.75    112.34 o 
   6   2  12        0.68      122.25    105.58 o 
   7   2  12       18.53      148.18     97.44 o 
   8   2  12     1801.41     1557.23    121.70 o 
   9   2  12       26.99       53.28    115.73 o 
  10   2  12      271.21      482.89    104.20 o 
  11   2  12       13.02       83.34     94.55 o 
  12   2  12      995.17     1152.12    119.98 o 
 -19   3  12        4.54       80.74    164.52 o 
 -18   3  12        9.53      -67.18    134.10 o 
 -17   3  12      355.27      446.71    144.61 o 
 -16   3  12     1539.35     1570.38    173.94 o 
 -15   3  12      152.33      378.68    173.03 o 
 -14   3  12      760.81      768.08    164.91 o 
 -13   3  12      226.63      274.14    152.48 o 
 -12   3  12       30.58       37.15    160.51 o 
 -11   3  12     2248.97     2487.09    181.40 o 
 -10   3  12     3264.96     3356.91    152.39 o 
  -9   3  12       62.31      118.82    133.27 o 
  -8   3  12     4272.10     4711.94    179.02 o 
  -7   3  12       55.48       72.80    126.49 o 
  -6   3  12       66.60       46.56    114.12 o 
  -5   3  12     4745.42     4682.62    165.09 o 
  -4   3  12      253.12      234.69    131.08 o 
  -3   3  12     1366.01     1400.21    144.94 o 
  -2   3  12     1014.11      994.90    133.94 o 
  -1   3  12       25.05     -119.98    119.98 o 
   0   3  12        0.45       62.06    105.05 o 
   1   3  12     1162.22     1217.66    103.97 o 
   2   3  12       97.74      119.96    106.32 o 
   3   3  12     2318.85     2314.16    102.14 o 
   4   3  12      613.25      621.78    105.30 o 
   5   3  12      158.15       66.33    102.60 o 
   6   3  12     1125.23     1211.64    108.58 o 
   7   3  12       20.93      100.97     96.48 o 
   8   3  12        6.57      -11.46     94.85 o 
   9   3  12      667.84      817.92    104.13 o 
  10   3  12     1670.69     1909.05    112.48 o 
  11   3  12       12.27      111.88    112.25 o 
  12   3  12      260.40      521.76    133.20 o 
 -18   4  12       68.86      342.36    174.68 o 
 -17   4  12     1103.83      889.65    157.40 o 
 -16   4  12        6.64        4.71    132.87 o 
 -15   4  12        0.46      110.34    154.52 o 
 -14   4  12     2019.51     2035.40    152.96 o 
 -13   4  12     3368.86     3489.07    158.28 o 
 -12   4  12        8.89      154.19    126.91 o 
 -11   4  12     3650.81     3515.44    145.48 o 
 -10   4  12       13.07      117.87    132.94 o 
  -9   4  12       16.03       30.72    137.99 o 
  -8   4  12     9337.65     8883.46    323.55 o 
  -7   4  12     4239.61     4074.90    220.87 o 
  -6   4  12     2039.27     2218.14    145.13 o 
  -5   4  12     9629.58    10576.59    201.46 o 
  -4   4  12      661.14      640.37    141.41 o 
  -3   4  12        1.24      -48.25    145.64 o 
  -2   4  12     6169.48     6389.34    201.78 o 
  -1   4  12     1985.90     2192.82    118.37 o 
   0   4  12     5571.06     5160.81    151.91 o 
   1   4  12     2326.85     2419.17    117.76 o 
   2   4  12      406.01      436.30    101.89 o 
   3   4  12     2174.47     2303.91    124.31 o 
   4   4  12     3938.34     3542.03    125.40 o 
   5   4  12      193.78      242.01     97.06 o 
   6   4  12     2755.27     2705.52    116.06 o 
   7   4  12     2282.51     2149.50    110.96 o 
   8   4  12       94.32      218.45    100.80 o 
   9   4  12     1064.62     1042.06    116.82 o 
  10   4  12     1468.28     1303.27    105.27 o 
  11   4  12      263.76      291.18    107.51 o 
 -18   5  12       52.15       50.91    130.33 o 
 -17   5  12      504.45      553.37    153.76 o 
 -16   5  12     1030.82      937.10    125.85 o 
 -15   5  12       50.08      126.21    150.82 o 
 -14   5  12     1936.57     2109.70    167.43 o 
 -13   5  12      616.80      673.48    141.09 o 
 -12   5  12      196.45      285.46    131.73 o 
 -11   5  12     1800.15     1602.52    125.18 o 
 -10   5  12     4045.93     3721.84    154.39 o 
  -9   5  12      952.74     1068.54    135.13 o 
  -8   5  12     5701.58     5405.02    220.13 o 
  -7   5  12      272.73      292.65    122.94 o 
  -6   5  12      922.24      997.04    120.87 o 
  -5   5  12    10911.33    10843.17    190.83 o 
  -4   5  12     3558.37     3461.00    144.85 o 
  -3   5  12     1235.16     1196.24    128.73 o 
  -2   5  12     2019.12     2059.25    125.04 o 
  -1   5  12     1136.76     1347.64    126.87 o 
   0   5  12     1061.72     1179.79    107.43 o 
   1   5  12     6355.88     6466.32    129.09 o 
   2   5  12     1431.04     1437.32    115.84 o 
   3   5  12     4293.71     4113.96    128.22 o 
   4   5  12     2438.27     2451.42    128.18 o 
   5   5  12        0.94       32.33    105.50 o 
   6   5  12      533.74      479.03    104.54 o 
   7   5  12     1289.89     1118.90    122.25 o 
   8   5  12      194.95      306.30    113.79 o 
   9   5  12     1396.50     1257.33    116.42 o 
  10   5  12      295.78      323.02    117.00 o 
 -17   6  12      135.91      210.68    145.94 o 
 -16   6  12       69.62      187.52    127.61 o 
 -15   6  12       28.28       43.43    128.31 o 
 -14   6  12      188.34      257.84    136.78 o 
 -13   6  12      377.19      424.95    122.66 o 
 -12   6  12       36.23      208.46    133.86 o 
 -11   6  12      288.14      300.47    116.90 o 
 -10   6  12      270.54      346.79    126.37 o 
  -9   6  12      114.33      177.90    136.00 o 
  -8   6  12     1177.75     1118.36    130.27 o 
  -7   6  12     2007.54     1911.11    132.38 o 
  -6   6  12      341.88      411.40    137.67 o 
  -5   6  12       43.55      147.65    122.86 o 
  -4   6  12       30.64       85.08    125.46 o 
  -3   6  12       97.83       58.80    129.05 o 
  -2   6  12      982.48     1079.61    143.78 o 
  -1   6  12       29.34       34.18    101.37 o 
   0   6  12      791.70      942.61    122.05 o 
   1   6  12      653.59      623.80    103.41 o 
   2   6  12      199.34      313.17    106.24 o 
   3   6  12      729.35      593.01    110.53 o 
   4   6  12      769.79      745.73    107.25 o 
   5   6  12       18.61      -21.13    107.82 o 
   6   6  12      351.15      498.89    120.23 o 
   7   6  12      350.44      496.44    110.43 o 
   8   6  12      452.71      445.60    113.60 o 
   9   6  12      104.68      200.16    113.63 o 
 -16   7  12      537.48      696.56    182.99 o 
 -15   7  12      112.93      210.17    119.15 o 
 -14   7  12      136.56      150.34    137.14 o 
 -13   7  12       64.50      114.22    146.34 o 
 -12   7  12       73.66       13.18    112.25 o 
 -11   7  12       60.80      196.05    118.83 o 
 -10   7  12       73.74      106.86    123.42 o 
  -9   7  12        3.30       66.74    134.46 o 
  -8   7  12      617.58      547.25    128.85 o 
  -7   7  12      223.83      353.34    134.39 o 
  -6   7  12      447.20      608.40    112.74 o 
  -5   7  12      786.93      847.74    129.60 o 
  -4   7  12      113.30      100.51    126.00 o 
  -3   7  12       23.93      118.93    120.90 o 
  -2   7  12       29.07       79.24    140.56 o 
  -1   7  12      135.34       56.12    126.03 o 
   0   7  12        7.61      193.50    106.51 o 
   1   7  12      218.55      256.64    100.10 o 
   2   7  12       55.32      183.98    105.18 o 
   3   7  12     1459.62     1416.07    103.70 o 
   4   7  12      139.73      245.39    106.80 o 
   5   7  12      478.65      489.46    121.34 o 
   6   7  12        0.68      103.25    119.74 o 
   7   7  12       70.32       92.02    119.84 o 
   8   7  12        5.06      115.67    110.77 o 
 -14   8  12      825.72      731.45    157.07 o 
 -13   8  12     3078.27     3106.29    135.64 o 
 -12   8  12        4.10      -24.02    121.14 o 
 -11   8  12      966.94      892.01    127.01 o 
 -10   8  12      116.96      190.11    127.09 o 
  -9   8  12       19.04       63.69    123.44 o 
  -8   8  12     1368.33     1426.17    135.90 o 
  -7   8  12      294.11      242.88    121.91 o 
  -6   8  12      152.32       76.84    143.56 o 
  -5   8  12     2015.72     1864.32    146.22 o 
  -4   8  12       74.71      219.03    136.45 o 
  -3   8  12      508.10      567.00    137.08 o 
  -2   8  12     2441.63     2137.23    136.38 o 
  -1   8  12      742.02      716.89    128.29 o 
   0   8  12     2537.56     2731.60    137.40 o 
   1   8  12      521.26      484.53    109.47 o 
   2   8  12       63.78       -0.11     92.01 o 
   3   8  12      263.13      381.45    109.09 o 
   4   8  12      429.63      438.98    117.48 o 
   5   8  12      157.47      266.71    107.83 o 
   6   8  12     2014.40     2031.19    120.98 o 
   7   8  12     1174.61     1126.92    119.07 o 
 -12   9  12      219.04      267.27    124.30 o 
 -11   9  12     1066.90      902.87    140.95 o 
 -10   9  12      794.06      725.63    140.94 o 
  -9   9  12        0.79      110.00    132.41 o 
  -8   9  12     2936.75     2944.43    163.64 o 
  -7   9  12      278.11      346.96    126.94 o 
  -6   9  12       54.21      137.85    140.08 o 
  -5   9  12     3317.93     3391.57    143.74 o 
  -4   9  12      720.08      662.25    122.70 o 
  -3   9  12     1037.26     1176.89    127.69 o 
  -2   9  12      700.33      700.93    110.22 o 
  -1   9  12      648.47      850.56    114.69 o 
   0   9  12        4.25       89.21    127.96 o 
   1   9  12     1590.12     1580.81    113.29 o 
   2   9  12     1362.25     1149.58    125.39 o 
   3   9  12     2240.27     1946.10    118.87 o 
   4   9  12      799.52      759.98    108.10 o 
   5   9  12       11.63      -28.66    110.01 o 
  -9  10  12       41.33      205.02    153.40 o 
  -8  10  12      996.85      973.62    141.03 o 
  -7  10  12       90.07      176.19    137.60 o 
  -6  10  12        0.27        7.74    151.26 o 
  -5  10  12      331.69      413.85    152.05 o 
  -4  10  12      619.92      557.92    139.57 o 
  -3  10  12       22.87       95.93    115.50 o 
  -2  10  12     1311.02     1458.02    137.79 o 
  -1  10  12      492.50      598.59    124.86 o 
   0  10  12     1184.33     1224.41    152.13 o 
   1  10  12       15.22      160.32    134.78 o 
   2  10  12      196.46      234.98    117.68 o 
 -19   1  13      115.21      237.10    143.42 o 
 -18   1  13      153.37      173.96    139.45 o 
 -17   1  13      973.84      807.20    157.76 o 
 -16   1  13       52.79       43.28    159.07 o 
 -15   1  13      977.29     1000.96    168.60 o 
 -14   1  13       92.73      163.06    156.82 o 
 -13   1  13        0.45       57.32    154.25 o 
 -12   1  13      951.29      885.39    144.34 o 
 -11   1  13     2738.01     2751.27    175.56 o 
 -10   1  13      268.18      346.64    170.48 o 
  -9   1  13     5531.96     5666.84    216.98 o 
  -8   1  13     2265.44     2335.99    223.48 o 
  -7   1  13       34.07       36.35    114.10 o 
  -6   1  13     3718.83     3314.73    182.69 o 
  -5   1  13     1616.43     1561.83    174.43 o 
  -4   1  13     1934.73     1964.13    130.65 o 
  -3   1  13     6030.03     5752.12    141.89 o 
  -2   1  13       29.02      137.13    111.66 o 
  -1   1  13      529.51      574.58    132.10 o 
   0   1  13     3019.06     2973.70    146.56 o 
   1   1  13      218.52      300.84    111.88 o 
   2   1  13      229.99      231.85     98.00 o 
   3   1  13     2638.09     2532.23    117.74 o 
   4   1  13       35.00       89.37     99.62 o 
   5   1  13       21.05       12.58     90.91 o 
   6   1  13     1702.55     1704.31    120.74 o 
   7   1  13       40.99      108.04    110.55 o 
   8   1  13     1110.60      942.35    103.11 o 
   9   1  13      685.28      686.61    103.10 o 
  10   1  13       55.27      122.45     98.22 o 
  11   1  13       27.37       40.68    109.04 o 
 -19   2  13      573.34      608.45    186.44 o 
 -18   2  13     1243.48     1257.37    145.23 o 
 -17   2  13     1092.17     1201.48    175.99 o 
 -16   2  13       59.89      155.29    164.97 o 
 -15   2  13     1739.88     1543.63    168.12 o 
 -14   2  13     3461.56     3648.53    183.19 o 
 -13   2  13       22.31       94.21    138.17 o 
 -12   2  13     2482.86     2394.07    183.57 o 
 -11   2  13      372.42      376.30    143.73 o 
 -10   2  13        0.22      172.28    160.15 o 
  -9   2  13     4273.79     4312.32    195.20 o 
  -8   2  13     6675.69     7044.98    173.34 o 
  -7   2  13     1253.32     1091.96    139.60 o 
  -6   2  13    10354.12    11035.38    430.10 o 
  -5   2  13      701.34      927.32    145.90 o 
  -4   2  13       91.94      133.23    153.59 o 
  -3   2  13     4654.12     4495.95    158.30 o 
  -2   2  13     3070.57     3205.28    146.82 o 
  -1   2  13      812.97      845.81    113.46 o 
   0   2  13    12877.42    13448.44    265.54 o 
   1   2  13      182.00      224.97    116.40 o 
   2   2  13       26.88      132.93    106.19 o 
   3   2  13     3351.26     2919.56    117.51 o 
   4   2  13      284.59      285.07    109.59 o 
   5   2  13     4487.10     4755.43    122.91 o 
   6   2  13     2521.94     2558.40    114.31 o 
   7   2  13       53.27       81.60    102.43 o 
   8   2  13        6.42       96.46     99.34 o 
   9   2  13     1508.49     1595.55    116.95 o 
  10   2  13        0.63       11.51    114.42 o 
  11   2  13     2813.68     2570.20    213.34 o 
 -18   3  13     1271.86     1277.18    165.33 o 
 -17   3  13     1462.46     1288.49    142.24 o 
 -16   3  13       14.53       66.67    154.97 o 
 -15   3  13      504.33      532.42    143.88 o 
 -14   3  13     1543.99     1591.26    176.17 o 
 -13   3  13      177.11      291.73    161.77 o 
 -12   3  13     1256.37     1210.48    154.21 o 
 -11   3  13     5167.85     5028.88    187.13 o 
 -10   3  13      836.62      795.35    137.20 o 
  -9   3  13     4121.04     3825.19    161.90 o 
  -8   3  13      619.54      564.90    127.03 o 
  -7   3  13       48.76      -10.86    131.97 o 
  -6   3  13     1957.57     1870.41    165.08 o 
  -5   3  13     3958.88     4050.24    159.18 o 
  -4   3  13      647.45      584.24    135.74 o 
  -3   3  13     7762.83     7624.51    354.46 o 
  -2   3  13        0.95      191.94    140.65 o 
  -1   3  13      582.53      493.82    133.49 o 
   0   3  13     5545.03     5387.15    124.04 o 
   1   3  13       59.08      124.31    103.94 o 
   2   3  13     2059.18     2011.77    113.88 o 
   3   3  13     5280.31     5314.11    129.37 o 
   4   3  13      870.67      836.83    103.13 o 
   5   3  13      129.19      227.71    103.76 o 
   6   3  13     2236.09     2116.37     99.87 o 
   7   3  13        2.01       98.69    110.57 o 
   8   3  13     2138.89     2146.25    115.47 o 
   9   3  13      356.88      486.46    111.07 o 
  10   3  13       68.94      130.31    109.62 o 
 -18   4  13       52.41        2.68    172.44 o 
 -17   4  13      253.37      242.68    155.63 o 
 -16   4  13      416.43      524.43    158.39 o 
 -15   4  13      237.48      311.92    162.30 o 
 -14   4  13      276.54      200.94    142.69 o 
 -13   4  13      935.18     1119.60    139.37 o 
 -12   4  13       10.52      127.75    131.01 o 
 -11   4  13     1090.01     1109.58    139.50 o 
 -10   4  13       22.58      234.10    131.91 o 
  -9   4  13      122.66      209.56    150.14 o 
  -8   4  13     1125.32     1053.87    136.09 o 
  -7   4  13      909.29      930.10    136.31 o 
  -6   4  13     2402.09     2765.89    142.88 o 
  -5   4  13       51.77      248.79    147.67 o 
  -4   4  13     1448.42     1442.88    154.59 o 
  -3   4  13     1234.95     1147.05    156.94 o 
  -2   4  13      165.48      119.62    147.96 o 
  -1   4  13      444.74      409.64    128.98 o 
   0   4  13      769.36      824.53    113.68 o 
   1   4  13        7.67       -6.60     93.94 o 
   2   4  13       96.66       80.68    113.74 o 
   3   4  13     2420.50     2350.97    119.39 o 
   4   4  13       73.98      193.45    111.60 o 
   5   4  13        6.70      154.10     97.49 o 
   6   4  13       20.22       78.00     89.42 o 
   7   4  13      888.71      672.08    120.78 o 
   8   4  13       10.11       20.14    122.68 o 
   9   4  13       22.54       82.52    110.87 o 
  10   4  13      133.47      184.03    173.55 o 
 -17   5  13      631.81      619.10    148.55 o 
 -16   5  13       20.65       74.20    147.87 o 
 -15   5  13     1743.57     1855.81    169.21 o 
 -14   5  13        0.83       85.91    134.26 o 
 -13   5  13       60.60       76.87    114.76 o 
 -12   5  13      159.06      189.20    122.69 o 
 -11   5  13       28.73      140.08    119.13 o 
 -10   5  13      437.23      529.97    143.89 o 
  -9   5  13     1932.43     1846.46    152.64 o 
  -8   5  13      134.60      236.87    117.91 o 
  -7   5  13      515.23      456.35    137.13 o 
  -6   5  13     3325.13     3193.85    157.91 o 
  -5   5  13       42.58      276.54    154.10 o 
  -4   5  13     1276.58     1507.69    162.63 o 
  -3   5  13       15.90      102.65    152.82 o 
  -2   5  13      613.89      811.75    143.77 o 
  -1   5  13        0.51       82.47    119.56 o 
   0   5  13       30.62       55.18     99.70 o 
   1   5  13     1034.92     1173.47    122.14 o 
   2   5  13     2818.62     2505.77    113.69 o 
   3   5  13      728.63      587.38    117.53 o 
   4   5  13      312.69      339.20    109.16 o 
   5   5  13      618.27      739.52    113.13 o 
   6   5  13       60.26       84.37    118.10 o 
   7   5  13       10.82       28.27    104.22 o 
   8   5  13       32.30      320.98    127.34 o 
   9   5  13      842.44      699.88    121.04 o 
 -16   6  13       19.79      104.63    139.25 o 
 -15   6  13      113.55       34.85    137.53 o 
 -14   6  13     1354.00     1366.52    136.15 o 
 -13   6  13      141.02      144.33    124.10 o 
 -12   6  13     3509.45     3551.65    177.87 o 
 -11   6  13      405.50      600.73    147.52 o 
 -10   6  13        0.80      -25.62    121.57 o 
  -9   6  13     3889.84     3746.43    163.14 o 
  -8   6  13      626.76      590.26    133.65 o 
  -7   6  13      365.00      504.65    144.89 o 
  -6   6  13     3801.60     3981.12    152.83 o 
  -5   6  13     1799.30     1903.01    156.90 o 
  -4   6  13      740.08      679.55    147.29 o 
  -3   6  13     1830.09     2035.09    131.50 o 
  -2   6  13     2004.28     1959.78    132.11 o 
  -1   6  13     4483.85     4704.79    132.35 o 
   0   6  13      238.55      340.05    115.19 o 
   1   6  13      220.37      298.74     98.82 o 
   2   6  13      968.85      946.12    111.48 o 
   3   6  13      307.30      328.31    108.37 o 
   4   6  13     1112.58     1086.40    115.94 o 
   5   6  13     1245.07      989.96    130.96 o 
   6   6  13     3266.39     3091.50    137.80 o 
   7   6  13      338.24      559.55    112.36 o 
   8   6  13      447.88      521.04    134.70 o 
 -15   7  13     2323.26     2195.10    217.57 o 
 -14   7  13      416.37      332.50    163.93 o 
 -13   7  13      251.87      239.12    135.20 o 
 -12   7  13      640.55      585.87    123.91 o 
 -11   7  13      911.15     1030.00    125.15 o 
 -10   7  13      701.49      855.06    131.81 o 
  -9   7  13     2733.79     2436.30    155.28 o 
  -8   7  13      972.20      928.47    152.05 o 
  -7   7  13      262.58      370.20    116.14 o 
  -6   7  13     3809.89     3812.97    168.60 o 
  -5   7  13     1264.95     1250.51    150.65 o 
  -4   7  13     1864.31     1844.51    187.75 o 
  -3   7  13      213.02      288.57    129.63 o 
  -2   7  13      594.99      630.01    132.31 o 
  -1   7  13       16.04       84.85    115.94 o 
   0   7  13      262.29      360.86    111.21 o 
   1   7  13     1103.58      826.38    126.27 o 
   2   7  13     3921.49     4114.39    139.51 o 
   3   7  13     2898.02     2961.05    118.62 o 
   4   7  13        5.18       75.25    107.87 o 
   5   7  13     1172.06     1208.84    117.14 o 
   6   7  13      225.34      158.50    123.28 o 
   7   7  13        0.98       52.57    210.74 o 
 -13   8  13      192.33      247.74    162.95 o 
 -12   8  13     1434.67     1459.94    158.71 o 
 -11   8  13      345.61      288.85    128.26 o 
 -10   8  13       16.50      117.14    158.93 o 
  -9   8  13      427.29      444.23    126.30 o 
  -8   8  13       18.22      143.52    135.07 o 
  -7   8  13        3.15       -8.21    121.64 o 
  -6   8  13       91.46      176.78    125.46 o 
  -5   8  13     1122.95     1207.37    124.77 o 
  -4   8  13      133.21      262.91    136.19 o 
  -3   8  13      638.71      775.84    123.24 o 
  -2   8  13      374.58      526.95    131.72 o 
  -1   8  13     1364.66     1346.55    116.47 o 
   0   8  13      275.15      279.25    120.60 o 
   1   8  13      117.91      329.56    127.70 o 
   2   8  13      700.32      838.11    116.17 o 
   3   8  13       80.04      186.08    102.37 o 
   4   8  13      197.97      328.92    107.27 o 
   5   8  13      289.19      395.14    108.86 o 
 -10   9  13      245.28      177.94    150.06 o 
  -9   9  13        7.24      146.87    148.54 o 
  -8   9  13      378.40      402.94    130.84 o 
  -7   9  13       78.72      150.30    156.99 o 
  -6   9  13       17.92      115.85    128.44 o 
  -5   9  13       31.94      134.29    149.27 o 
  -4   9  13        8.12       36.56    145.73 o 
  -3   9  13      469.39      430.07    137.45 o 
  -2   9  13      134.80      176.22    144.06 o 
  -1   9  13       68.91      186.26    142.94 o 
   0   9  13      325.46      250.50    131.57 o 
   1   9  13       26.71      202.68    127.08 o 
   2   9  13      169.52      307.24    107.90 o 
  -5  10  13        1.27      149.86    125.70 o 
  -4  10  13       11.51       44.23    147.94 o 
  -3  10  13     1199.24     1416.46    182.21 o 
  -2  10  13      632.23      542.62    363.17 o 
 -18   0  14     2733.94     2277.81    261.11 o 
 -17   0  14      133.84      213.72    221.14 o 
 -16   0  14       76.44       59.96    209.66 o 
 -15   0  14     1085.34      804.34    229.62 o 
 -14   0  14       99.79      254.29    242.89 o 
 -13   0  14     2535.86     2587.28    269.65 o 
 -12   0  14     2991.54     2886.41    250.73 o 
 -11   0  14     1363.11     1179.51    319.16 o 
 -10   0  14      248.71      308.64    309.53 o 
  -9   0  14     6799.14     5701.16    378.14 o 
  -8   0  14      164.66      445.32    299.02 o 
  -7   0  14    13925.35    15407.73    387.23 o 
  -6   0  14     1719.01     1543.81    216.12 o 
  -5   0  14      767.88      855.32    146.81 o 
  -4   0  14     3994.39     3751.28    204.57 o 
  -3   0  14     2371.20     2422.54    183.46 o 
  -2   0  14        9.23       67.56    199.94 o 
  -1   0  14    11387.24    11546.62   1259.61 o 
   0   0  14     1674.61     1992.71    184.42 o 
   1   0  14      162.76      225.74    161.54 o 
   2   0  14     3199.54     3077.26    178.17 o 
   3   0  14       75.09      162.83    131.69 o 
   4   0  14     5308.56     4985.34    171.31 o 
   5   0  14     1169.51      936.27    155.41 o 
   6   0  14      786.90      905.20    160.88 o 
   7   0  14      841.45      995.54    198.31 o 
   8   0  14      407.99      378.72    154.71 o 
   9   0  14      297.78      506.73    158.36 o 
 -18   1  14     1098.31     1048.23    174.71 o 
 -17   1  14      273.04      228.23    161.69 o 
 -16   1  14      348.40      323.84    153.55 o 
 -15   1  14     2117.21     2135.30    178.20 o 
 -14   1  14       31.75       76.81    133.57 o 
 -13   1  14       26.07      166.74    177.12 o 
 -12   1  14     4438.63     4346.71    201.56 o 
 -11   1  14       32.14      223.14    184.00 o 
 -10   1  14     3093.97     3020.47    219.54 o 
  -9   1  14     1647.60     1565.43    189.74 o 
  -8   1  14     1242.08     1262.41    229.79 o 
  -7   1  14       25.46       48.19    167.88 o 
  -6   1  14     1482.68     1431.65    154.74 o 
  -5   1  14        0.45      236.78    134.03 o 
  -4   1  14     8347.41     8365.93    263.01 o 
  -3   1  14       13.82      223.54    127.72 o 
  -2   1  14        0.15       40.86    114.30 o 
  -1   1  14     3320.66     3314.00    191.31 o 
   0   1  14        7.59      173.76    118.33 o 
   1   1  14     1269.30     1086.79    123.53 o 
   2   1  14     2278.60     2033.64    127.29 o 
   3   1  14     1792.78     1796.01    115.23 o 
   4   1  14     1065.67     1038.48    105.50 o 
   5   1  14      933.47      997.48    110.43 o 
   6   1  14       78.59       65.22     98.08 o 
   7   1  14     2771.78     2560.86    131.61 o 
   8   1  14      256.76      398.16    114.31 o 
   9   1  14      261.39      360.42    105.35 o 
 -18   2  14      301.12      320.42    143.93 o 
 -17   2  14        1.95       59.55    171.79 o 
 -16   2  14       12.00       49.63    159.86 o 
 -15   2  14      159.05      334.37    168.87 o 
 -14   2  14       10.38      101.02    179.62 o 
 -13   2  14        0.62       -1.85    153.40 o 
 -12   2  14      869.80      743.41    178.06 o 
 -11   2  14      988.84     1014.24    176.06 o 
 -10   2  14      105.76       22.30    181.11 o 
  -9   2  14      792.02      982.59    163.57 o 
  -8   2  14       41.15      181.66    144.14 o 
  -7   2  14      611.32      807.65    130.39 o 
  -6   2  14       78.21      236.95    128.71 o 
  -5   2  14       95.23       73.33    165.06 o 
  -4   2  14       57.76      209.39    134.53 o 
  -3   2  14      101.81       61.77    113.20 o 
  -2   2  14       18.63       50.31    101.52 o 
  -1   2  14        2.33       76.00     99.94 o 
   0   2  14       76.72      147.37    112.85 o 
   1   2  14      545.63      676.55    112.61 o 
   2   2  14      138.05      185.55     93.85 o 
   3   2  14       14.35      168.02     94.89 o 
   4   2  14      247.82      344.60     96.32 o 
   5   2  14       27.61       59.26     96.37 o 
   6   2  14      853.37      828.60     96.70 o 
   7   2  14        7.73      108.51     98.23 o 
   8   2  14       32.61      178.90    123.56 o 
   9   2  14      142.23      112.24    114.20 o 
 -17   3  14      303.82      273.19    150.92 o 
 -16   3  14     1412.45     1192.01    187.68 o 
 -15   3  14      146.52      105.92    150.41 o 
 -14   3  14       28.01       60.40    182.65 o 
 -13   3  14      629.45      772.02    170.04 o 
 -12   3  14      670.94      705.12    162.70 o 
 -11   3  14      398.86      607.91    173.31 o 
 -10   3  14      365.29      456.00    175.27 o 
  -9   3  14      126.63      243.34    114.94 o 
  -8   3  14      879.72      755.08    139.25 o 
  -7   3  14     2586.77     2403.97    151.93 o 
  -6   3  14      713.68      708.55    159.78 o 
  -5   3  14     1349.17     1401.92    149.04 o 
  -4   3  14     1025.85      932.38    145.87 o 
  -3   3  14       32.64       -0.19    130.10 o 
  -2   3  14      110.60      208.96    119.94 o 
  -1   3  14       17.59      205.60    129.80 o 
   0   3  14      278.58      327.45    127.52 o 
   1   3  14      678.10      776.66    102.40 o 
   2   3  14     2333.29     2292.07    113.55 o 
   3   3  14       31.23      123.75     99.31 o 
   4   3  14      211.80      281.02    114.03 o 
   5   3  14       37.81       52.77    100.67 o 
   6   3  14       38.36      118.95    101.45 o 
   7   3  14      288.81      316.92    114.97 o 
   8   3  14     1961.63     1984.66    128.86 o 
   9   3  14       88.56      254.78    139.52 o 
 -17   4  14        0.11      219.67    175.18 o 
 -16   4  14      309.34      207.49    181.47 o 
 -15   4  14     1240.22     1114.01    188.79 o 
 -14   4  14       76.30      119.66    140.52 o 
 -13   4  14     2065.26     2203.47    172.95 o 
 -12   4  14      645.16      679.45    162.76 o 
 -11   4  14      270.55      383.39    156.50 o 
 -10   4  14     1677.31     1831.03    147.61 o 
  -9   4  14     2129.67     2163.63    147.68 o 
  -8   4  14      613.46      684.21    153.44 o 
  -7   4  14     6594.34     6694.23    177.17 o 
  -6   4  14     2275.36     2527.47    143.56 o 
  -5   4  14       31.19       86.50    141.44 o 
  -4   4  14     1097.86     1049.36    162.61 o 
  -3   4  14     2482.29     2313.87    168.13 o 
  -2   4  14     1723.55     1835.64    147.10 o 
  -1   4  14     3917.63     4064.59    177.18 o 
   0   4  14      694.37      668.45    106.15 o 
   1   4  14      198.58      326.09    110.15 o 
   2   4  14      798.67      830.11    119.15 o 
   3   4  14      353.98      372.86    116.32 o 
   4   4  14      953.07      974.23    120.26 o 
   5   4  14     3671.52     3372.46    130.52 o 
   6   4  14      122.47       98.49    109.86 o 
   7   4  14        8.92      124.04    105.57 o 
   8   4  14      549.51      509.91    134.49 o 
 -16   5  14     1933.77     2064.49    169.65 o 
 -15   5  14     1023.69      895.56    167.26 o 
 -14   5  14        4.10      126.81    139.91 o 
 -13   5  14      386.17      350.05    139.87 o 
 -12   5  14      678.49      514.35    166.12 o 
 -11   5  14       27.74      141.27    139.22 o 
 -10   5  14     2557.10     2751.54    151.92 o 
  -9   5  14     1695.31     1725.90    172.90 o 
  -8   5  14       18.84      205.32    158.03 o 
  -7   5  14      922.06      806.03    162.74 o 
  -6   5  14     2861.63     2945.08    150.61 o 
  -5   5  14      947.18      895.89    164.26 o 
  -4   5  14     3794.70     3964.70    166.38 o 
  -3   5  14     1124.24     1031.72    164.72 o 
  -2   5  14      320.20      341.04    156.85 o 
  -1   5  14      981.15     1255.52    132.16 o 
   0   5  14     1282.52     1339.73    121.83 o 
   1   5  14     1218.99     1044.56    109.84 o 
   2   5  14     3611.92     3688.28    133.89 o 
   3   5  14      297.57      151.23    110.52 o 
   4   5  14       59.13      207.18    130.18 o 
   5   5  14      363.49      275.29    103.79 o 
   6   5  14       10.50       99.04    127.35 o 
   7   5  14      795.64      517.21    133.44 o 
 -15   6  14      328.61      458.25    157.12 o 
 -14   6  14       77.12      228.03    158.50 o 
 -13   6  14      217.46      240.42    149.19 o 
 -12   6  14      564.62      696.55    183.19 o 
 -11   6  14       10.94      114.65    142.53 o 
 -10   6  14        6.20      111.14    144.64 o 
  -9   6  14      799.96      792.36    138.20 o 
  -8   6  14        7.24      131.34    125.66 o 
  -7   6  14      381.81      408.68    153.92 o 
  -6   6  14       76.54      169.48    151.84 o 
  -5   6  14      197.29      172.84    134.37 o 
  -4   6  14      155.33       66.54    116.47 o 
  -3   6  14       86.80      208.41    128.06 o 
  -2   6  14      134.90      315.58    119.23 o 
  -1   6  14      325.55      456.58    117.00 o 
   0   6  14        0.71       91.49    122.59 o 
   1   6  14      117.44      -14.29     97.10 o 
   2   6  14       24.83      125.86     97.22 o 
   3   6  14        7.70       22.38    111.99 o 
   4   6  14       39.91      129.67    101.41 o 
   5   6  14      408.50      518.30    120.08 o 
   6   6  14      365.15      427.86    132.49 o 
 -13   7  14        0.98      120.46    171.80 o 
 -12   7  14      296.29      201.69    152.71 o 
 -11   7  14        0.60       91.14    151.76 o 
 -10   7  14      421.36      370.89    154.06 o 
  -9   7  14        0.57        6.50    133.21 o 
  -8   7  14      188.65      221.01    149.59 o 
  -7   7  14      477.81      458.15    150.39 o 
  -6   7  14        1.54       73.05    146.05 o 
  -5   7  14      284.18      315.55    123.54 o 
  -4   7  14      126.61      138.74    123.89 o 
  -3   7  14       51.23       78.12    134.92 o 
  -2   7  14      124.20      182.71    124.91 o 
  -1   7  14      219.94      256.20    122.33 o 
   0   7  14      390.77      372.06    120.90 o 
   1   7  14      718.50      657.63    127.92 o 
   2   7  14      431.15      588.20    118.34 o 
   3   7  14       49.96      133.88    119.86 o 
   4   7  14      100.34       64.35    116.73 o 
   5   7  14       32.41       10.04    223.25 o 
 -11   8  14        0.62       83.94    132.47 o 
 -10   8  14      891.86     1042.97    150.88 o 
  -9   8  14      548.53      660.17    165.18 o 
  -8   8  14      172.60      180.50    154.09 o 
  -7   8  14     2015.88     1754.97    143.40 o 
  -6   8  14      678.00      456.95    161.43 o 
  -5   8  14      703.43      758.95    142.02 o 
  -4   8  14      309.90      390.02    110.42 o 
  -3   8  14     1011.24     1155.46    135.38 o 
  -2   8  14     1243.82     1347.66    123.06 o 
  -1   8  14     1179.47      950.39    122.68 o 
   0   8  14       52.83       26.83    126.07 o 
   1   8  14        9.79       75.17    115.31 o 
   2   8  14       29.16      177.38    119.79 o 
  -7   9  14      439.16      585.04    144.41 o 
  -6   9  14      598.83      508.59    145.11 o 
  -5   9  14     1177.35     1258.35    146.12 o 
  -4   9  14     2203.55     2475.89    154.80 o 
  -3   9  14     1213.16     1190.56    159.11 o 
  -2   9  14        2.94      156.61    136.79 o 
  -1   9  14      328.38      338.80    182.61 o 
 -17   1  15      751.67      614.31    177.86 o 
 -16   1  15     1126.80      917.88    192.94 o 
 -15   1  15       29.38      130.09    181.02 o 
 -14   1  15        9.03       48.68    164.13 o 
 -13   1  15      559.25      566.10    183.69 o 
 -12   1  15        0.77      117.08    189.50 o 
 -11   1  15      875.31     1199.72    225.81 o 
 -10   1  15     1550.59     1749.29    235.71 o 
  -9   1  15        2.19      139.82    225.82 o 
  -8   1  15      217.97      128.80    183.02 o 
  -7   1  15      481.31      470.52    184.41 o 
  -6   1  15      708.57      986.15    150.56 o 
  -5   1  15     4621.28     4828.81    351.80 o 
  -4   1  15      620.41      646.24    138.38 o 
  -3   1  15       50.75      135.55    105.35 o 
  -2   1  15      795.22      835.63    136.87 o 
  -1   1  15      220.46      383.23    114.50 o 
   0   1  15        0.15       55.98    112.52 o 
   1   1  15     1783.74     1811.66    114.82 o 
   2   1  15      994.05     1122.68    112.54 o 
   3   1  15      156.80      134.80     93.05 o 
   4   1  15      356.12      436.56     96.27 o 
   5   1  15      164.00      282.03    123.89 o 
   6   1  15      760.24      687.57    124.87 o 
   7   1  15      925.78      626.84    132.92 o 
   8   1  15      169.26      287.89    260.05 o 
 -17   2  15       79.31      241.10    226.49 o 
 -16   2  15     1676.99     1620.98    193.59 o 
 -15   2  15      128.47      168.40    185.95 o 
 -14   2  15     1459.99     1185.86    183.13 o 
 -13   2  15     1942.44     2163.62    172.53 o 
 -12   2  15        7.35       79.13    137.74 o 
 -11   2  15      472.98      613.23    190.80 o 
 -10   2  15     3024.06     3335.60    193.69 o 
  -9   2  15        0.00        9.51    177.20 o 
  -8   2  15     2646.77     2541.14    198.25 o 
  -7   2  15     1888.34     1902.45    169.63 o 
  -6   2  15        4.14       37.54    151.21 o 
  -5   2  15       36.63      143.56    134.96 o 
  -4   2  15     1135.18     1180.78    159.36 o 
  -3   2  15        1.16      -74.21    134.85 o 
  -2   2  15     7961.94     7501.93    343.09 o 
  -1   2  15     1460.22     1618.87    116.57 o 
   0   2  15      433.40      389.10    135.20 o 
   1   2  15      826.60      714.21    111.04 o 
   2   2  15        5.42      160.07    101.41 o 
   3   2  15     2045.39     2254.75    113.02 o 
   4   2  15     2781.14     2824.18    118.90 o 
   5   2  15     1183.41     1131.90    108.49 o 
   6   2  15      344.76      414.62    101.32 o 
   7   2  15        3.27       56.83    113.62 o 
 -16   3  15     3105.01     3021.96    192.03 o 
 -15   3  15       33.05       25.93    162.89 o 
 -14   3  15       14.35      140.80    170.00 o 
 -13   3  15     2560.28     2428.37    172.20 o 
 -12   3  15        7.93      167.63    174.22 o 
 -11   3  15     1350.42     1408.45    188.43 o 
 -10   3  15      651.32      754.45    162.12 o 
  -9   3  15       26.13        6.76    138.60 o 
  -8   3  15        6.84      122.23    134.85 o 
  -7   3  15      536.17      565.66    128.93 o 
  -6   3  15       40.78     -130.17    163.15 o 
  -5   3  15     5736.96     5471.38    182.11 o 
  -4   3  15     1224.09     1310.69    150.32 o 
  -3   3  15       40.72      177.77    158.67 o 
  -2   3  15      830.90      849.37    167.58 o 
  -1   3  15      205.09      116.97    120.63 o 
   0   3  15      298.60      415.92    154.20 o 
   1   3  15     2910.60     2950.03    134.79 o 
   2   3  15     1873.47     1953.56    113.73 o 
   3   3  15      648.35      697.46    105.21 o 
   4   3  15       74.35      140.65    104.33 o 
   5   3  15       10.87       78.29    119.11 o 
   6   3  15     1355.99     1426.18    112.10 o 
   7   3  15      875.68      796.46    116.79 o 
 -15   4  15       52.57      102.98    142.34 o 
 -14   4  15        5.37      112.67    157.28 o 
 -13   4  15      220.73      154.13    183.03 o 
 -12   4  15      221.15      367.68    176.58 o 
 -11   4  15       39.30      195.75    174.34 o 
 -10   4  15      485.04      216.65    147.57 o 
  -9   4  15       73.70       79.88    136.32 o 
  -8   4  15     1586.94     1826.81    150.23 o 
  -7   4  15       62.28      175.61    141.89 o 
  -6   4  15      227.05      234.10    139.98 o 
  -5   4  15        0.10      116.80    140.16 o 
  -4   4  15      196.26      283.58    132.46 o 
  -3   4  15       78.71      -17.70    128.17 o 
  -2   4  15      774.87     1026.95    144.49 o 
  -1   4  15      220.50      303.49    136.93 o 
   0   4  15       26.37      104.81    134.87 o 
   1   4  15      618.01      640.15    130.49 o 
   2   4  15       27.29      124.50    126.91 o 
   3   4  15        2.22       74.52    120.94 o 
   4   4  15       38.09      132.83    123.67 o 
   5   4  15      496.79      408.80    138.00 o 
   6   4  15        1.29      168.23    109.00 o 
 -14   5  15        7.67      122.77    171.96 o 
 -13   5  15       55.35      200.25    177.65 o 
 -12   5  15       82.11       98.20    176.63 o 
 -11   5  15      538.29      715.02    150.83 o 
 -10   5  15     1153.29     1184.96    173.35 o 
  -9   5  15      296.30      133.51    150.83 o 
  -8   5  15      596.27      563.62    121.49 o 
  -7   5  15      319.36      290.04    141.47 o 
  -6   5  15      946.52     1034.45    133.10 o 
  -5   5  15      111.60      163.88    123.45 o 
  -4   5  15      292.57      545.07    141.72 o 
  -3   5  15        2.14       60.56    147.36 o 
  -2   5  15       55.99      123.91    138.85 o 
  -1   5  15      983.40     1079.63    143.65 o 
   0   5  15     1232.32     1036.72    146.82 o 
   1   5  15     1077.41     1000.45    121.24 o 
   2   5  15       13.93       81.60    121.95 o 
   3   5  15      160.35      214.34    113.76 o 
   4   5  15        1.12       15.49    132.31 o 
   5   5  15       17.43       45.52    109.13 o 
 -13   6  15     1455.27     1348.08    170.37 o 
 -12   6  15        0.58      104.71    149.04 o 
 -11   6  15      494.05      489.09    153.02 o 
 -10   6  15      230.53      280.85    141.69 o 
  -9   6  15       85.11      157.20    162.86 o 
  -8   6  15     2176.97     2415.80    168.06 o 
  -7   6  15     4009.27     4325.63    164.96 o 
  -6   6  15       70.97      244.66    153.32 o 
  -5   6  15       81.20      127.32    154.40 o 
  -4   6  15     1849.65     1920.31    153.03 o 
  -3   6  15     2108.44     2217.86    131.99 o 
  -2   6  15     1339.55     1197.15    143.54 o 
  -1   6  15      201.06      134.58    123.22 o 
   0   6  15       10.15       24.21    113.13 o 
   1   6  15       89.22       86.95    112.63 o 
   2   6  15      633.97      778.51    124.51 o 
   3   6  15      447.65      459.48    128.90 o 
   4   6  15     3446.94     3118.00    126.44 o 
 -11   7  15     1659.69     1352.11    155.11 o 
 -10   7  15     2093.58     1936.66    157.21 o 
  -9   7  15        6.31      276.20    167.48 o 
  -8   7  15      225.78      370.64    171.37 o 
  -7   7  15     1038.90     1068.87    146.71 o 
  -6   7  15      612.74      455.34    164.81 o 
  -5   7  15     1215.90     1020.00    168.23 o 
  -4   7  15     1631.47     1654.71    141.20 o 
  -3   7  15        0.85      104.70    150.52 o 
  -2   7  15       53.69      132.84    123.29 o 
  -1   7  15      412.55      303.88    144.52 o 
   0   7  15     1255.67     1317.95    142.44 o 
   1   7  15     3042.80     2872.31    141.13 o 
   2   7  15        3.38      111.27    108.14 o 
  -8   8  15      206.82      141.13    146.17 o 
  -7   8  15     1097.87     1163.09    171.47 o 
  -6   8  15      119.02       87.29    134.66 o 
  -5   8  15       96.33      274.56    152.21 o 
  -4   8  15      397.50      484.95    121.35 o 
  -3   8  15      484.71      503.39    128.54 o 
  -2   8  15      685.32      738.58    138.49 o 
 -15   0  16     1006.99     1067.04    259.63 o 
 -14   0  16     2043.73     2152.48    371.37 o 
 -13   0  16      273.13      429.46    234.51 o 
 -12   0  16      563.58      761.81    342.14 o 
 -11   0  16     1241.73     1056.73    312.56 o 
 -10   0  16        9.31        3.56    306.86 o 
  -9   0  16     4441.50     5355.81    368.70 o 
  -8   0  16     1461.24     1475.68    329.31 o 
  -7   0  16      403.18      384.02    320.05 o 
  -6   0  16        1.93      -37.07    267.48 o 
  -5   0  16       20.24      -52.51    151.74 o 
  -4   0  16       58.18      103.41    181.97 o 
  -3   0  16     7214.37     7940.35   1075.26 o 
  -2   0  16     4826.45     4589.22    234.40 o 
  -1   0  16      675.07      846.72    140.55 o 
   0   0  16      996.54     1163.15    172.37 o 
   1   0  16      291.48      299.51    200.46 o 
   2   0  16     3301.54     2832.04    217.99 o 
   3   0  16     1295.97     1348.89    176.85 o 
   4   0  16     1956.11     1805.08    182.19 o 
   5   0  16      261.72      310.99    147.72 o 
   6   0  16      427.64      267.67    199.85 o 
 -15   1  16      286.59      274.23    199.61 o 
 -14   1  16      841.35      963.19    213.06 o 
 -13   1  16        0.51      139.28    183.08 o 
 -12   1  16     1380.26     1669.82    240.96 o 
 -11   1  16      977.38      962.50    193.69 o 
 -10   1  16      938.15      906.23    224.40 o 
  -9   1  16        1.83       24.39    222.09 o 
  -8   1  16      283.61      212.11    214.67 o 
  -7   1  16      184.29      345.83    154.37 o 
  -6   1  16     4885.75     4912.21    213.74 o 
  -5   1  16      745.55      931.75    155.65 o 
  -4   1  16       62.09      190.06    107.81 o 
  -3   1  16      515.12      426.16    139.25 o 
  -2   1  16        0.96      101.33    110.25 o 
  -1   1  16      413.60      549.88    116.07 o 
   0   1  16      533.37      570.42    112.23 o 
   1   1  16     1963.03     1878.39    153.06 o 
   2   1  16      734.10      581.27    135.03 o 
   3   1  16        1.70      140.61    109.22 o 
   4   1  16      120.97      168.63    122.04 o 
   5   1  16     2267.85     2075.06    137.82 o 
 -15   2  16      121.76      176.72    170.15 o 
 -14   2  16        3.58      126.57    189.74 o 
 -13   2  16      266.68      323.93    200.08 o 
 -12   2  16        8.74      103.05    172.28 o 
 -11   2  16      754.36     1056.07    175.56 o 
 -10   2  16       34.36      196.62    174.67 o 
  -9   2  16      842.42      944.14    182.85 o 
  -8   2  16       61.09      174.36    155.71 o 
  -7   2  16      239.08      278.21    156.19 o 
  -6   2  16        0.15      117.36    128.70 o 
  -5   2  16      502.68      636.08    140.14 o 
  -4   2  16       41.69        8.76    124.72 o 
  -3   2  16       75.93      116.68    116.76 o 
  -2   2  16       66.88      236.34    136.76 o 
  -1   2  16      253.95      452.49    111.87 o 
   0   2  16      214.05      293.64    127.52 o 
   1   2  16        1.83      139.06    109.00 o 
   2   2  16      588.19      461.75    118.81 o 
   3   2  16      147.91      203.67    110.58 o 
   4   2  16      266.27      261.42    121.84 o 
   5   2  16        1.55      124.35    112.37 o 
 -14   3  16       80.32       54.84    191.75 o 
 -13   3  16      208.40      305.10    192.20 o 
 -12   3  16      258.06      296.06    162.53 o 
 -11   3  16     1119.18     1082.42    176.29 o 
 -10   3  16      348.23      373.07    151.46 o 
  -9   3  16        0.52      161.92    160.28 o 
  -8   3  16      238.16      292.14    136.95 o 
  -7   3  16      126.60      191.39    142.97 o 
  -6   3  16      237.33      215.53    167.36 o 
  -5   3  16      214.41      409.61    149.80 o 
  -4   3  16       71.39      140.93    166.59 o 
  -3   3  16      545.44      532.41    165.39 o 
  -2   3  16      171.63      312.36    142.09 o 
  -1   3  16       67.19       48.86    132.16 o 
   0   3  16     1387.82     1351.43    115.84 o 
   1   3  16       83.84       47.27    141.44 o 
   2   3  16       14.38      131.52    108.27 o 
   3   3  16       37.80      140.80    105.92 o 
   4   3  16       13.55       10.12    112.93 o 
   5   3  16       41.62       20.67    136.92 o 
 -13   4  16        5.39      145.89    153.18 o 
 -12   4  16        4.74       13.34    161.90 o 
 -11   4  16      263.11      397.70    183.34 o 
 -10   4  16        4.72       21.03    155.63 o 
  -9   4  16     1199.51     1305.20    137.73 o 
  -8   4  16     2112.99     2242.65    172.20 o 
  -7   4  16        1.84       96.09    144.82 o 
  -6   4  16      227.31      288.38    143.52 o 
  -5   4  16      384.31      369.43    134.78 o 
  -4   4  16      360.04      409.89    143.12 o 
  -3   4  16     3867.71     3720.08    170.99 o 
  -2   4  16     1484.49     1551.89    149.67 o 
  -1   4  16      140.16       24.69    138.15 o 
   0   4  16      482.28      419.58    137.06 o 
   1   4  16      392.34      630.01    140.58 o 
   2   4  16      229.29      144.81    109.93 o 
   3   4  16     3681.43     3298.98    142.06 o 
   4   4  16      413.01      450.10    174.57 o 
 -12   5  16     1175.99     1098.03    173.36 o 
 -11   5  16     1803.58     1734.33    148.32 o 
 -10   5  16       76.71      234.22    141.39 o 
  -9   5  16       73.20       74.21    139.43 o 
  -8   5  16      339.63      216.16    156.44 o 
  -7   5  16       21.72      244.02    167.94 o 
  -6   5  16     2845.93     2778.30    170.98 o 
  -5   5  16     1994.30     2057.41    147.74 o 
  -4   5  16       80.31      184.86    135.73 o 
  -3   5  16       62.80      134.73    152.58 o 
  -2   5  16      133.85       67.87    134.04 o 
  -1   5  16      474.40      456.83    137.70 o 
   0   5  16     3354.19     3636.96    155.99 o 
   1   5  16      576.06      556.64    135.89 o 
   2   5  16       36.00      174.16    123.42 o 
 -11   6  16      126.43      183.72    339.83 o 
 -10   6  16        2.55      102.23    167.47 o 
  -9   6  16      146.05      224.48    156.09 o 
  -8   6  16       46.86      201.84    138.66 o 
  -7   6  16       79.35      102.66    132.16 o 
  -6   6  16        5.50       81.75    133.98 o 
  -5   6  16        3.33       -4.61    169.17 o 
  -4   6  16        2.63       78.69    151.63 o 
  -3   6  16      394.18      328.70    132.75 o 
  -2   6  16       71.55       78.65    152.14 o 
  -1   6  16        0.13       36.03    162.43 o 
   0   6  16       72.86      222.67    153.89 o 
   1   6  16       80.61      139.56    199.65 o 
  -7   7  16       67.83      116.65    230.12 o 
  -6   7  16      288.82      366.31    133.12 o 
  -5   7  16      259.00      407.91    148.68 o 
  -4   7  16       17.79      100.72    133.12 o 
  -3   7  16        0.22       74.58    151.65 o 
 -13   1  17      793.80      942.45    242.75 o 
 -12   1  17     1837.54     1767.29    245.94 o 
 -11   1  17       32.38      -49.15    163.75 o 
 -10   1  17      293.73      397.85    176.37 o 
  -9   1  17       21.41       61.12    178.02 o 
  -8   1  17       10.37       -2.80    179.89 o 
  -7   1  17     1684.37     1665.67    231.11 o 
  -6   1  17      928.97     1127.09    156.11 o 
  -5   1  17        2.90      -76.92    140.21 o 
  -4   1  17      129.38       27.61    165.00 o 
  -3   1  17       73.07      179.39    104.42 o 
  -2   1  17       57.16      107.42    151.48 o 
  -1   1  17      870.45      987.19    111.19 o 
   0   1  17     1049.19      958.30    139.08 o 
   1   1  17      223.01       47.80    136.53 o 
   2   1  17        5.15       96.38    132.51 o 
   3   1  17      243.22      368.82    113.42 o 
 -13   2  17      514.91      327.93    243.26 o 
 -12   2  17      288.66      219.12    190.63 o 
 -11   2  17      113.00      277.99    232.41 o 
 -10   2  17     1399.47     1563.80    237.81 o 
  -9   2  17     1499.26     1418.86    198.51 o 
  -8   2  17        1.35       15.23    152.41 o 
  -7   2  17      379.92      267.37    173.80 o 
  -6   2  17       18.01       84.80    168.01 o 
  -5   2  17        1.18        4.12    155.77 o 
  -4   2  17     3746.35     2882.28    194.41 o 
  -3   2  17     2845.10     2645.19    174.87 o 
  -2   2  17      659.36      725.32    153.20 o 
  -1   2  17      337.00      320.45    118.21 o 
   0   2  17       19.28       86.69    132.78 o 
   1   2  17      575.32      471.55    126.71 o 
   2   2  17     2322.15     2158.06    147.89 o 
 -12   3  17     1518.54     1522.06    237.28 o 
 -11   3  17      240.94      653.50    193.74 o 
 -10   3  17       47.06      114.83    187.93 o 
  -9   3  17      109.83      125.19    152.06 o 
  -8   3  17      141.72      134.47    159.02 o 
  -7   3  17     1892.25     1787.95    180.86 o 
  -6   3  17     1163.63      870.64    153.57 o 
  -5   3  17       34.03      114.85    144.85 o 
  -4   3  17      182.89      351.78    141.81 o 
  -3   3  17      111.60      299.03    167.35 o 
  -2   3  17      374.41      458.43    168.70 o 
  -1   3  17     1987.33     1621.55    155.78 o 
   0   3  17     1978.25     2106.43    146.16 o 
   1   3  17      415.64      337.92    122.82 o 
   2   3  17      225.13      330.58    162.95 o 
 -11   4  17       22.46        9.16    174.09 o 
 -10   4  17      753.62      859.38    163.89 o 
  -9   4  17        0.05      -63.50    126.95 o 
  -8   4  17        0.46      144.57    148.60 o 
  -7   4  17       56.87       49.03    162.08 o 
  -6   4  17      420.82      525.35    124.85 o 
  -5   4  17       44.39      207.03    149.37 o 
  -4   4  17      333.05      354.14    132.93 o 
  -3   4  17      517.72      716.29    156.76 o 
  -2   4  17       12.07      118.81    148.71 o 
  -1   4  17       68.94      179.68    134.90 o 
   0   4  17        6.20      -54.17    136.55 o 
   1   4  17      166.79      395.25    338.76 o 
  -9   5  17       17.02       77.12    176.09 o 
  -8   5  17       85.28      217.56    168.62 o 
  -7   5  17      200.35      162.71    152.37 o 
  -6   5  17      760.48      860.20    151.74 o 
  -5   5  17      215.30      309.84    146.45 o 
  -4   5  17      437.41      508.18    173.51 o 
  -3   5  17      375.06      377.18    144.40 o 
  -2   5  17       93.93      213.19    139.23 o 
 -10   0  18     2636.18     2537.93    361.39 o 
  -9   0  18       73.04      435.52    335.02 o 
  -8   0  18      547.23      251.08    331.27 o 
  -7   0  18      330.21      106.92    311.49 o 
  -6   0  18       77.38      114.76    305.44 o 
  -5   0  18     3610.25     3412.00    263.56 o 
  -4   0  18     5868.42     5764.25    223.16 o 
  -3   0  18      434.94      661.49    208.83 o 
  -2   0  18      528.22      368.66    286.37 o 
  -1   0  18       11.35       88.39    165.45 o 
   0   0  18      708.54      502.52    309.36 o 
 -10   1  18        1.06      387.12    236.32 o 
  -9   1  18      579.05      488.46    237.96 o 
  -8   1  18     2158.08     2352.15    249.74 o 
  -7   1  18     1331.38     1312.44    195.48 o 
  -6   1  18       88.31      238.49    138.45 o 
  -5   1  18      183.51      107.15    118.74 o 
  -4   1  18      430.25      455.59    160.80 o 
  -3   1  18      207.14       51.43    129.12 o 
  -2   1  18      392.02      279.26    122.84 o 
  -1   1  18     2258.04     1878.98    162.27 o 
  -9   2  18        1.44      115.52    236.26 o 
  -8   2  18       69.71      134.50    190.19 o 
  -7   2  18       83.45      110.88    140.58 o 
  -6   2  18       33.07      -57.89    148.13 o 
  -5   2  18       35.13       96.96    181.16 o 
  -4   2  18      263.86      299.04    147.65 o 
  -3   2  18      119.77      219.80    148.17 o 
  -2   2  18        1.14       20.87    150.58 o 
  -8   3  18      117.42       57.00    157.53 o 
  -7   3  18      597.08      595.81    165.68 o 
  -6   3  18       56.71       54.70    187.63 o 
  -5   3  18      646.76      649.33    162.67 o 
  -4   3  18        0.14      -39.07    159.77 o 
  -3   3  18       33.07       12.08    157.54 o 
                                                 
